# Supplementary material for: The Dictyostelium discoideum genome lacks significant DNA methylation and uncovers palindromic sequences as a source of false positives in bisulfite sequencing
Source: NAR Genom Bioinform. 2023 Apr 18;5(2):lqad035. doi: 10.1093/nargab/lqad035 (PMC10111430; doi:10.1093/nargab/lqad035)
Supplement: lqad035_Supplemental_Files [file lqad035_supplemental_files.zip]

Archive with 3 entries (3 files):
- Supporting Information.docx
- Table S1.xlsx
- Table S2.xlsx
