# Supplementary material for: The Dictyostelium discoideum genome lacks significant DNA methylation and uncovers palindromic sequences as a source of false positives in bisulfite sequencing
Source: NAR Genom Bioinform. 2023 Apr 18;5(2):lqad035. doi: 10.1093/nargab/lqad035 (PMC10111430; doi:10.1093/nargab/lqad035)
Supplement: lqad035_Supplemental_Files [file lqad035_supplemental_files.zip › Table S1.xlsx]

## Sheet: Sheet 1
Chromosome	start	end	width	seq
chr1	3363	3423	61	ATATATATATATATATGATAATATAAATTAAAAATTTATATTATCATATATATATATATAT
chr1	14127	14177	51	TAAAGCCAATTTAAAGCAAATTTAAATTGAATTTGCTTTAAATTGGCTTTA
chr1	113525	113573	49	AAGTATACTTAATAAGTATATTTATTAAGTATACTTATTAAGTGTACTT
chr1	113654	113704	51	TAAATATATTTATTAAGTATATTTATTAAGTATATTTAATAAGTATATTTA
chr1	113680	113730	51	TAAGTATATTTAATAAGTATATTTATTAAGTATATTTATTAAGTATATTTA
chr1	126940	126988	49	TGCGTGTTACTAATAGGAATGGGGAAGGCATTCCTATTAGTAACACGCA
chr1	162748	162789	42	TTTAATTTTTTATTTTTTTGACTGAAAAAATAAAAAATTAAA
chr1	191368	191409	42	TTTAATTTTTTATTTTTTTGACTGAAAAAATAAAAAATTAAA
chr1	197846	197900	55	TTTAAAGCCAATTTAAAGCAAATTTAAATTGTATTTGCTTTAAATTGGCTTTAAA
chr1	268224	268287	64	AAAGATTTGATAAGGATTTATTCAAATATTATATTATATTTGAATAAATCCTTATCAAATCTTT
chr1	287829	287876	48	TTGTTTTTGTTGTTGTTGTGTTGGAATTTGTGATGATGATAAAAATGA
chr1	314885	314929	45	TTGTTGTTGTGATTGTTGTTGTGATTGTGGCGATTGTGGTGGTGG
chr1	314894	314932	39	TGATTGTTGTTGTGATTGTGGCGATTGTGGTGGTGGTTG
chr1	325250	325300	51	TGTTTAATATGTGTGTGTATGGTGAATATGTATGTATGCATGTATTAAACA
chr1	329088	329135	48	TTATTATTGTTGTTGTAGTTGTTGTTGAAGTTGTAGCGGCAGTGGTAG
chr1	374679	374721	43	AATTGTGATTGTTGTGGTTGTGATGGTTGTGATGATTGTGGTT
chr1	378402	378467	66	TATATATATATATATATATATATATATATATATATATATATATATATATATATATATATATATATA
chr1	378399	378472	74	TTTTATATATATATATATATATATATATATATATATATATATATATATATATATATATATATATATATATAAAA
chr1	378404	378469	66	TATATATATATATATATATATATATATATATATATATATATATATATATATATATATATATATATA
chr1	406340	406391	52	TTTTTTTTTTTTTTTTTTTTTAAAAAAAAGTAAAAAAAAAAAAAAAAAAAAA
chr1	410420	410474	55	AAAAAAAAAAAAAAAAAAAAAAAGATTGCTCGTTTTTTTTTTTTTTTTTTTTTTT
chr1	410418	410477	60	ATAAAAAAAAAAAAAAAAAAAAAAAGATTGCTCGTTTTTTTTTTTTTTTTTTTTTTTTAT
chr1	410421	410475	55	AAAAAAAAAAAAAAAAAAAAAAGATTGCTCGTTTTTTTTTTTTTTTTTTTTTTTT
chr1	414825	414869	45	AAAAAAAAAAAAAAAAAAAAAAATCTTTTTTTTTTTTTTTTTTTT
chr1	414824	414871	48	TAAAAAAAAAAAAAAAAAAAAAAATCTTTTTTTTTTTTTTTTTTTTTA
chr1	414826	414870	45	AAAAAAAAAAAAAAAAAAAAAATCTTTTTTTTTTTTTTTTTTTTT
chr1	446415	446483	69	TTTTTTTTTTTTTTTTTTTTTTTTTTGTTTAAAAAAATAAAATAAAAAAAAAAAAAAAAAAAAAAAAAG
chr1	457856	457903	48	TTTTTTTTTTTTTTTTTTTGGTTTATGGTAAGAGAGAAAAAAAAAAAA
chr1	459434	459481	48	GTTTTTATATATGTGTGTGTGTGTGTGTGTGTGTGTGTGTGTGGGAAT
chr1	494860	494898	39	AAAAAAATAAAAAAAAATATTATTTTTTTTTATTTTTTT
chr1	532841	532878	38	AAAAAAGGGGGTTGTGTATATATATAATTTTTTTTTTT
chr1	552225	552275	51	TGAAAAAAAAAAATAAAAAATTAGTTTTTTATTTTTTATTTTTTTTTTTTA
chr1	571076	571115	40	TGTGTATATTCGTGTGTATATATATGTGTGGGTGTATATG
chr1	571086	571125	40	CGTGTGTATATATATGTGTGGGTGTATATGTGTGTGTATG
chr1	571087	571126	40	GTGTGTATATATATGTGTGGGTGTATATGTGTGTGTATGT
chr1	641206	641250	45	TTTTTTTTTTTTAATTTTTAGTTAACAAAAATTAAAAAAAAAAAA
chr1	643544	643581	38	ATAATAGTTATAATGATTATAATTATTATAATTATTAT
chr1	663951	664000	50	TGATGTTGGTGTTGATGTTGGTGTTGGTGTTGGTGTTGGTGTTGATGTTG
chr1	663954	664003	50	TGTTGGTGTTGATGTTGGTGTTGGTGTTGGTGTTGGTGTTGATGTTGATA
chr1	663955	664008	54	GTTGGTGTTGATGTTGGTGTTGGTGTTGGTGTTGGTGTTGATGTTGATACTGAT
chr1	667361	667408	48	TAAAAAAAAAAAAAAAGAAAAAAATCTATTTTTTTTTTTTTTTTTTTA
chr1	667363	667407	45	AAAAAAAAAAAAAAGAAAAAAATCTATTTTTTTTTTTTTTTTTTT
chr1	669409	669453	45	TTTTTTTTTTTTTTTTACTAAAAAAAAGTAAAAAAAAAAAAAGGG
chr1	690721	690764	44	GTTGAAGTTGTTGTTGTTGTTGAATTAACAATGGTGGTTTCGAT
chr1	695519	695565	47	TTTTTTTTTTTTTTAAAATTTTTTTGAAATTTTAAAAAAAAAAAAAA
chr1	772563	772603	41	GTGATGGTAGTGGTGGTGGTAGTTGTTGCTGCTGCTGTTGT
chr1	772558	772611	54	TTATTGTGATGGTAGTGGTGGTGGTAGTTGTTGCTGCTGCTGTTGTTGTAGTAG
chr1	772566	772606	41	ATGGTAGTGGTGGTGGTAGTTGTTGCTGCTGCTGTTGTTGT
chr1	772986	773025	40	TATATGTATGTGTGTATGTGGGTATATATATATATATATA
chr1	780579	780626	48	ATATATATATATATATATATATATATATATATATATATATATATATAT
chr1	780580	780627	48	TATATATATATATATATATATATATATATATATATATATATATATATA
chr1	783074	783115	42	TATTTAAATCTTCAAACATTACAATGTTTGAAGATTTAAATG
chr1	850996	851037	42	TGATGATGATGATGATGATGATGATTATTATTATTATTATTA
chr1	856242	856287	46	ATTTTTTTTTTTTTTTTTTTTTTTTTTAAAAAAAAAAAAAAAAAAT
chr1	862393	862442	50	TGTTGGTGTTGGTGTTGGCGTTGGTATTGTTGTTGGTGTTGGTGTTGGTG
chr1	862397	862444	48	GGTGTTGGTGTTGGCGTTGGTATTGTTGTTGGTGTTGGTGTTGGTGTT
chr1	868108	868155	48	CTGAAAAAAAAAAAAAAAATTGTTTTTTTTTTTTTTTTTTTTTTTCGG
chr1	878681	878718	38	TAGTAGTGGTAGTAGTACTAGTATTACTACTACTACTA
chr1	894439	894486	48	ATATAGTGATTATAATGATTATTATTATTATTATTATGATTATTATAT
chr1	940843	940888	46	AAAAAAAAAAAAAAAGAAAGTATTTTTTTTTTTTTTTTTTTTTTTT
chr1	940842	940890	49	CAAAAAAAAAAAAAAAGAAAGTATTTTTTTTTTTTTTTTTTTTTTTTTG
chr1	940844	940889	46	AAAAAAAAAAAAAAGAAAGTATTTTTTTTTTTTTTTTTTTTTTTTT
chr1	1013406	1013461	56	AAAAAAAAAAAAAAAAAAAAATAATAAAATTAGTATTTTTTTTTTTTTTTTTTTTT
chr1	1034031	1034079	49	AAAAAAAAAAAAAAAAGAAGTTTTTTTTTTTTTTTTTTTTTTTTTTTTT
chr1	1039958	1040013	56	TGTTGATGTTGATGTTGATGTTGATGTTGATGTTGATGTTGATGTTGATGTTGATG
chr1	1039961	1040016	56	TGATGTTGATGTTGATGTTGATGTTGATGTTGATGTTGATGTTGATGTTGATGTTG
chr1	1051116	1051171	56	AAAAAAAAAAAAAAAAAAAATTGATAGTGTTTCCAGTTTTTTTTTTTTTTTTTTTT
chr1	1068689	1068751	63	TTTTTTTTTTTTTTTTTTTTTTTATTTAAAAATAAAAAATAAAAAAAGAAAAAAAAAAAAAAA
chr1	1091411	1091454	44	TGGTGTTGGTGTTGGTATTGGTGTTGGTATTGGTGTTGGTGTTA
chr1	1091414	1091457	44	TGTTGGTGTTGGTATTGGTGTTGGTATTGGTGTTGGTGTTAGTG
chr1	1091419	1091488	70	GTGTTGGTATTGGTGTTGGTATTGGTGTTGGTGTTAGTGATGGTGTTAGTGCTGGTGTTGGTGTTGGTGT
chr1	1097420	1097466	47	GAAAGTAAAAAAAAAAAAAAAAGAATGTTTTTTTTTTTTTTATTTTT
chr1	1115650	1115695	46	TTGAATTTGAGTTTGAATTTGAGTTTGAATTTGAGTTTGAATTTGA
chr1	1115655	1115696	42	TTTGAGTTTGAATTTGAGTTTGAATTTGAGTTTGAATTTGAG
chr1	1163650	1163702	53	TGTTGTTGTTGTTGTTGATGATGAGGTCATAGTTGTTGATGACGATGATGATG
chr1	1173407	1173456	50	AAAAAAAAAAAAAAAAAATTTACTAATTTAAATTTTTTTTTTTTTTTTTT
chr1	1191228	1191280	53	AAAAATAAAAAAAAAAAAATGAAAAAAACCATTGTTTTTTTTTTTTTATTTTT
chr1	1219427	1219508	82	AAAAAAAAAAAAAAAAAAAAAAAAAAAAAAAAAAATCAAAATTTTGATTTTTTTTTTTTTTTTTTTTTTTTTTTTTTTTTTT
chr1	1237937	1237993	57	AAAAAAAAAAAAAAAAATTAAAAAAAAAATATATTTTTAATTTTTTTTTTTTTTTTT
chr1	1271294	1271347	54	TTTTTTTTTTTTTTTTTTTTAATATAAAAAAATTAAAAAAAAAAAAAAAAAAAA
chr1	1288553	1288592	40	GTTAAACTAGTTAAAATCAATTGATTTTAATTAGTTTAAC
chr1	1292189	1292248	60	AATAAATAACTAAATCTATTATTTTATATTTTAACAAAATAATAGATTTAGTTATTTATT
chr1	1322537	1322587	51	AAAAAGAAATAAAAGTTTTTTTTCTATACAAAAAAATTTTTATTTTTTTTT
chr1	1337439	1337506	68	GTTGTTGTTGTTGTTGTTGTTGTTGTTGTTGTTGTTGTTGTGGTGGTGGTGGTGGTGGTGGTGGTGGT
chr1	1337478	1337545	68	GTGGTGGTGGTGGTGGTGGTGGTGGTGGTTGTTGTTGTTGTTGTTGTTGTTGTTGTTGTTGTTGTTGT
chr1	1346413	1346455	43	ATTTTTATTTTATTTTTTAAATTTTGGGGGATAAAGTGGGAAT
chr1	1356348	1356403	56	AGTTGGTTGATTAGTTGGTTGATTAGTTGGTTGATTAGTTGGTTGATTAGTTGGTT
chr1	1356351	1356404	54	TGGTTGATTAGTTGGTTGATTAGTTGGTTGATTAGTTGGTTGATTAGTTGGTTG
chr1	1360239	1360302	64	GTAGTAGTAGTGGTAGTGGTAGTAGTATTATTATTGTTATTATTGCTATTATTATTATTATTAT
chr1	1363021	1363076	56	TTTTTTTTTTTTTTTTTTTTTTTTTTGGTTATTAAAAAAAAAAAAAGGGGGGAAAG
chr1	1367573	1367612	40	GAGTGTGTGTGTGTGTGTGTGTGTGTGTGTGTGTGTATTT
chr1	1491353	1491403	51	TTTTTTTTTTTTTTTTTTTTGTTGGTGGATTAAAAAAAAAAAAAAAAAAAA
chr1	1608946	1608989	44	TGTTGATGTTGGAGTTGGTGTTGAGGTTGGCTTTGATGTTGGTG
chr1	1609042	1609091	50	TGGTGTTGATGTTGGTGTTGAAGTTGGCTTTGATGTTGGTGTTGGTGTTG
chr1	1619458	1619507	50	TTTTTTATTTTTTTATTTTTAAACAAATAAAGAAATAAAGAAATAAAGAA
chr1	1627950	1627994	45	TTTTTTTTTTTTTTTTTTGAAAAAAACAAAAAAAAAAGAAAAAAA
chr1	1633937	1633988	52	TAAAATTCTAATTAAAATTAAAATGGAAATTTTAATTTTAATTAGAATTTTA
chr1	1636787	1636828	42	GAAAAAAAAAAAAAAAAATTTCCATTTTTTTTTTTTTTTTTT
chr1	1641449	1641491	43	AATAATAATATTAGTATTTAAATAAAATACTAATATTATTATT
chr1	1708681	1708724	44	TTTTTGTTTTGTTAATTTATTTTTATAAATTAACAAAATAAAAA
chr1	1718608	1718647	40	TTATGTGTGAATGTGGGTGTGTATTTGTGTTTGTGTATGG
chr1	1723998	1724053	56	ATGGTGGTGGTGGTGGTGGTGATGGTGTTGTTGATTATCGTCATCATCACCATCAT
chr1	1760558	1760644	87	TGTTTAAAGAATAATTTCATTGTCCAAAAAAAAAAATTTTTAAACAAAAGATTTTTTTTTTTGGACAATGAAATTATTCTTTAAACA
chr1	1826543	1826613	71	ATTTTAAAACATTAAGATATATATTGTTGAGAAAAATTTATTCAACAATATATATCTTAATGTTTTAAAAT
chr1	1847388	1847425	38	TGGTGGCGGTGATGATGGTGTTGTCGTTGTTGTTGTTG
chr1	1847389	1847427	39	GGTGGCGGTGATGATGGTGTTGTCGTTGTTGTTGTTGTT
chr1	1850759	1850807	49	TTCCTATACTAAATTCTTTTAACCGGTTAAGAGGAATTTAGTATAGGAA
chr1	1860436	1860485	50	TTTTTTTTTTTTTTTTTTATTATTAGGGGTGTGAAAAAAAAAAAAAAAAA
chr1	1869592	1869635	44	GTGGTTGTGGTTGTGGTTGTAGTTGTGGTTGTGGTTGTGGTTGT
chr1	1869595	1869638	44	GTTGTGGTTGTGGTTGTAGTTGTGGTTGTGGTTGTGGTTGTGGT
chr1	1878445	1878532	88	TTGGTGTTGATGTTGGTGTTGGTGTTGGTGTTGGTGTTGGTGTTGGTGTTGGTGTTGGTGTTGGTGTTGGTGTTGGTGTTGGTGTTGG
chr1	1878443	1878540	98	TTTTGGTGTTGATGTTGGTGTTGGTGTTGGTGTTGGTGTTGGTGTTGGTGTTGGTGTTGGTGTTGGTGTTGGTGTTGGTGTTGGTGTTGGTGTTGGAG
chr1	1878451	1878538	88	TTGATGTTGGTGTTGGTGTTGGTGTTGGTGTTGGTGTTGGTGTTGGTGTTGGTGTTGGTGTTGGTGTTGGTGTTGGTGTTGGTGTTGG
chr1	1878558	1878599	42	GTTGGTGTTGGTGTTGGTGTTGGTGTTGGTGTTAGTGTTGGT
chr1	1878557	1878606	50	AGTTGGTGTTGGTGTTGGTGTTGGTGTTGGTGTTAGTGTTGGTATTGGTT
chr1	1878564	1878605	42	GTTGGTGTTGGTGTTGGTGTTGGTGTTAGTGTTGGTATTGGT
chr1	1886142	1886191	50	TGTTGGTGTTGGTGTTGGTATTGGTGTTGGTGTTGGTGTTGATGTTGGTG
chr1	1886144	1886255	112	TTGGTGTTGGTGTTGGTATTGGTGTTGGTGTTGGTGTTGATGTTGGTGTTGGAGTTGGAGTTGATGTTGGTGTTGGTGTTGATGTTGGTGTTGGTGTTGATGTTGACGTTGG
chr1	1886150	1886195	46	TTGGTGTTGGTATTGGTGTTGGTGTTGGTGTTGATGTTGGTGTTGG
chr1	1886203	1886250	48	GTTGATGTTGGTGTTGGTGTTGATGTTGGTGTTGGTGTTGATGTTGAC
chr1	1887164	1887209	46	TTGTTGATGTTGTTGATGGTGTTGGTTTTGTTAATGGTGTTGATGG
chr1	1887195	1887241	47	TAATGGTGTTGATGGTGATTTTGATGCTGTTGTTGTTGATGCTGTTG
chr1	1887223	1887267	45	GTTGTTGTTGATGCTGTTGTCGTTGGTAATGGTGTTGATGATGAC
chr1	1915552	1915603	52	TTTTTTTTTTTTTTTTTTTAATTTGGATTGGTTAAAAAAAAAAAAAAAAAAA
chr1	1943433	1943491	59	GTAGTGGTAGTGGTAGTGGTAGTTGTCGTTGTTGTAGCTGTTGTTGTTGTTGTTGTTGT
chr1	1943817	1943872	56	TGATGTTGATGTTGGTGTTGGTGTTGATGTTGGTGTTGATGTTGATGTTGGTGTTG
chr1	1943821	1943874	54	GTTGATGTTGGTGTTGGTGTTGATGTTGGTGTTGATGTTGATGTTGGTGTTGAT
chr1	1966262	1966305	44	ATATATGTATATGTATGTATATGTATATGTATATATATATGTAT
chr1	1966261	1966302	42	CATATATGTATATGTATGTATATGTATATGTATATATATATG
chr1	1966263	1966306	44	TATATGTATATGTATGTATATGTATATGTATATATATATGTATA
chr1	2030641	2030704	64	TGTATATATATATATATATATATATATATATATATATATATATATATATATATATATATATATA
chr1	2030642	2030705	64	GTATATATATATATATATATATATATATATATATATATATATATATATATATATATATATATAT
chr1	2072832	2072883	52	GCAGATTTATGCATTTGTAAAAAACTGTATTTTTACAAATGCATAAATCTGT
chr1	2081016	2081084	69	TTATTTTTTTTTATTTTTATTTTTATTTTTTTTAAAAAAAAAAATAAAAATAAAAATAAAAAAAAATAA
chr1	2117437	2117483	47	AAATTATTACCAGATTCAATTAAAACACTTGAATTTGGTGATGATTT
chr1	2121513	2121552	40	ATATTATTATTATTATTATTAGTGGTGGTAGTAGTAGTAT
chr1	2123065	2123102	38	ATAAATATATATATATATATATATATATATATGTTTAT
chr1	2141130	2141197	68	GTATGTATGTATGTATGTATGTATGTATGTATGTATGTATGTATGTATGTATGTATGTATGTATGTAT
chr1	2141131	2141198	68	TATGTATGTATGTATGTATGTATGTATGTATGTATGTATGTATGTATGTATGTATGTATGTATGTATG
chr1	2176601	2176657	57	AAAAAAAAAAAAAGGGTAAAAAGGTTTTTTTTTTTTTTTTATTTTTTTTTTTTTTTT
chr1	2183168	2183212	45	AATAAAAAAAAAAAAAAAAAAATTAGTTTTTTTTTTTTTTTTGTT
chr1	2194654	2194701	48	ATGGAATAAAAAATTAATAAATAATGATTTATTAATTTTTTATTTTAT
chr1	2266631	2266692	62	AAAAAAAAAAAAAAAAAAAAAAAAAAGAATACGTAATTTTTTTTTTTTTTTTTTTTTTTTTT
chr1	2308337	2308387	51	TTTTTTTTTTTTTTTTTTATTCATTTTTAAGATAAAAAAAAAAAAAAAAAA
chr1	2311176	2311229	54	TTATTATTATTATTATTGTTATATTATTTTAAATAATAATAATAATAATAATAA
chr1	2344261	2344312	52	TTGGTGTTGATGTTGGTGTTGGTGTTGGTGTTAGTGTTGGTGTTGGTGTTGG
chr1	2344264	2344315	52	GTGTTGATGTTGGTGTTGGTGTTGGTGTTAGTGTTGGTGTTGGTGTTGGTGT
chr1	2345646	2345688	43	AAAAAAAAAAAAAAAAATTTGACCAATTTTTTTTTTTTTTTTT
chr1	2348917	2348964	48	AAAAAAAAAAAAAAAAAAAATAAAATTTTTTTTTTTTTTTTTTTTTTT
chr1	2350012	2350055	44	TTTTTTTATTTTTTTTTTTAAAAAAAAAAAAAAAAATAAAAAAA
chr1	2372935	2372972	38	TGTTGATGTTGTTGTTGTTGATGATGATAATGTTGATG
chr1	2372944	2372996	53	TGTTGTTGTTGATGATGATAATGTTGATGTTGTTGTTGTTGTTGGTGGTGGTA
chr1	2409849	2409889	41	CTTTTTTTTTTTTTTTGGAATATTTAAAAAAAAAAAAAAAG
chr1	2428792	2428837	46	TATTGATATATGTATGTGTGTAGGTATGTATGTATGTATGTTGGTG
chr1	2431458	2431536	79	AAAAAAAAATAAAATAATTAAAAAAATAAATAATTATTATTATTAATTATTTATTTTTTTAATTATTTTATTTTTTTTT
chr1	2455649	2455696	48	TTTTTTTTTTTTTTTTTTTTTTTCTCCATAAAAAAAAAAAAAAAAAAA
chr1	2462694	2462749	56	TGTTGTTGTTGATGTTGATGATGTTGTTGTTGATGTTGTTGATGTTGATGATGATG
chr1	2462712	2462752	41	TGATGTTGTTGTTGATGTTGTTGATGTTGATGATGATGTTG
chr1	2462716	2462760	45	GTTGTTGTTGATGTTGTTGATGTTGATGATGATGTTGATGATGGT
chr1	2464657	2464696	40	GATTGTTGTAATTGTGATGATTGTTGTAATTGTAATGATT
chr1	2474196	2474236	41	TTTTTATTTTTTTTTTTTTGTAAAAAAAAAAAGAATGGAAA
chr1	2588889	2588936	48	AAAAAAAAAAAAAAAAAATTTTTTTTAATATTTTTTTTTTTTTTTTTT
chr1	2639141	2639194	54	AAAAAAAAAAAAAAAAAAAAAAAATGCCGAAGTTTTTTTTTTTTTTTTTTTTTT
chr1	2640160	2640220	61	TTTTTTTTTTTTTTTTTTTTTTATCTGAGAGGGGGAGATAAAAAAAAAAAGAGGAAAAAAA
chr1	2652272	2652321	50	AAAAGAGAAAAGGAAAAAAACTAATTTCTTTTTTTTTTTTTTTTTTTTTT
chr1	2655278	2655330	53	AAAAAAAAAAAAAAAAAAAAAAATGGTTTTTTTTTTTTTTTTTTTTTTTTTTT
chr1	2655277	2655332	56	CAAAAAAAAAAAAAAAAAAAAAAATGGTTTTTTTTTTTTTTTTTTTTTTTTTTTTG
chr1	2655279	2655331	53	AAAAAAAAAAAAAAAAAAAAAATGGTTTTTTTTTTTTTTTTTTTTTTTTTTTT
chr1	2666472	2666521	50	AAAAAAAAAAAAAAAAGAAATTGATTAATTTTTTTTTTTTTTTTTTTTTT
chr1	2672461	2672510	50	AAAAAAAAAAGATATTTTTGAAAAACTTTTTAAAAATATCTTTTTTTTTT
chr1	2738219	2738274	56	ATTATTATTTAATATGATTACTATACAGTTTTATAGTAATCATATTAAATAATAAT
chr1	2768934	2768978	45	TATATATGTATATATATATATTTATTATATATATATATATATATA
chr1	2768932	2768982	51	TTTATATATGTATATATATATATTTATTATATATATATATATATATATAAA
chr1	2768936	2768980	45	TATATGTATATATATATATTTATTATATATATATATATATATATA
chr1	2910076	2910113	38	GTATCATTATTATTATTAATTAATGATGATAATGGTAT
chr1	2930166	2930226	61	AAAAAAAAAAAAAAAAAAAAAAGAATTATAAACTAATTTTTTTTTTTTTTTTTTTTTTTTT
chr1	2944414	2944457	44	GTTGTTGTTGTTGTTGTGGTTGTTGTTGTGGTGGTGGTAATGGT
chr1	2982927	2982968	42	TAATTAATTAATTAATTAATTAATTAATTAATTAATTAATTA
chr1	2982930	2982969	40	TTAATTAATTAATTAATTAATTAATTAATTAATTAATTAA
chr1	3001061	3001107	47	TATTTTTTTTTTTTTTGAGAAATAATTTTTTGAAAAAAAAAAAAATA
chr1	3027148	3027191	44	TTTTTTTTTTTTTTTTTTTTTTTCAAAAAAAAAGAAAAAAAAAA
chr1	3047855	3047908	54	GAAAAAAAAAAAAAAAAAAAGATTTTTTTTTTTCTTTTTTTTTTTTTTTTTTTT
chr1	3092272	3092316	45	TAAAATAAAAAAAATAAAATAAAATATTTTATTTTTTTTATTTTA
chr1	3163442	3163486	45	AAAATTTTAAAACCAAATTGTGTGGTAATTTGGTTTTAAAATTTT
chr1	3167205	3167242	38	GTTTCAGTTGGAGTTTCAGTTGGAGTTTCAGTTGGAGT
chr1	3205767	3205815	49	ATTATTATTGATAATAATAATGACTATTATTATTATTATTGATAATAAT
chr1	3226135	3226192	58	TAAAAAAAAAAAAGAGAAAAAAAAAAACTTTTCATTTTTTTTTTTTTTTTTTTTTTTA
chr1	3226137	3226191	55	AAAAAAAAAAAGAGAAAAAAAAAAACTTTTCATTTTTTTTTTTTTTTTTTTTTTT
chr1	3229869	3229918	50	AATAAAAAAAAAAAAAAAAAACAAATTGATTTTTTTTTTTTTTTTTTATT
chr1	3273904	3273955	52	TTTTTTTTTTTTTTTTGTTTTTTAAAAAAAAAAAATGAAAAAAAAAAAAAAA
chr1	3310685	3310737	53	TAGTATTATTATTATTATTATTGGTGGTATTAGTAGTGGTAGTAGTAGTATTA
chr1	3359815	3359859	45	AAAAAAAAAAATAAAAAAAAAACTTTTTTTTTTATTTTTTTTTTT
chr1	3359849	3359894	46	TTTTTTTTTTTTTTTTGGGTTTTTTTCTTCAAAAAAAAAAAAAAAA
chr1	3361270	3361317	48	TTTTTTTTTTTTTTTTAATTGTGTCAAATATTAAAAAAAAAAAAAAAA
chr1	3446258	3446381	124	GTAATAATAATAATAATAATAATAATAATAATAATAATAATAATAATAATAATAATATTATTATTATTATTATTATTATTATTATTATTATTATTATTATTATTATTATTATTATTATTATTAT
chr1	3449942	3449989	48	TTTTTTTTTTTTTTTTTTAATTTTATTTTTAGAAAAAAAAGAAAAGAA
chr1	3491701	3491770	70	AAGAAAAAAAAAAAAAAAAAAAAAAAAAAAATATATTCCTTTTTTTTTTTTTTTTTTTTTTTTTTTTTTT
chr1	3491699	3491773	75	TTAAGAAAAAAAAAAAAAAAAAAAAAAAAAAAATATATTCCTTTTTTTTTTTTTTTTTTTTTTTTTTTTTTTTAA
chr1	3491702	3491771	70	AGAAAAAAAAAAAAAAAAAAAAAAAAAAAATATATTCCTTTTTTTTTTTTTTTTTTTTTTTTTTTTTTTT
chr1	3533908	3533961	54	AAAAAAAAAAAAAAAAAAAAAGCTTTTTTGATTTTTTTTTTTTTTTTTTTTTTT
chr1	3561964	3562013	50	ATATATATATATATATATATATATATATATATATATATATATATATATAT
chr1	3561963	3562016	54	AATATATATATATATATATATATATATATATATATATATATATATATATATATT
chr1	3561966	3562015	50	ATATATATATATATATATATATATATATATATATATATATATATATATAT
chr1	3583657	3583700	44	TAGTATTGGTGTTGGTGTTGGTGTTGGTGTTGGTGTTGGTGTTG
chr1	3583661	3583702	42	ATTGGTGTTGGTGTTGGTGTTGGTGTTGGTGTTGGTGTTGGT
chr1	3684931	3684968	38	TGTTGGTGTTGGTATTGGTATTGGTGTTGGTGTTGGTG
chr1	3684933	3684972	40	TTGGTGTTGGTATTGGTATTGGTGTTGGTGTTGGTGTTGG
chr1	3688303	3688359	57	TTTTTTTTTTTTTTTTTTTATATAATTATATTTTATGTGAAAAAAAAAAAAAAAAAA
chr1	3697704	3697754	51	ATTGTTATTATGATTTAAAGGTGGTGAAGATCTTTGAGTTGTAATGATAGT
chr1	3706127	3706170	44	ATTATGATTATGATTGTGATTATGATTATGATTATGATTGTGAT
chr1	3706128	3706175	48	TTATGATTATGATTGTGATTATGATTATGATTATGATTGTGATTGTAA
chr1	3706633	3706682	50	GTAATGATTGTTGTTGTTGTACTGGTGGTTGTGGTGGTAATGATTGTTGT
chr1	3759699	3759751	53	TTTTATAAGGTTGGATATAAAAATTTGAAATTTTTATATCCAACCTTATAAAA
chr1	3783584	3783631	48	AAAAAAATGAAAAAAAAAAAACGAAAGTTTTTTTTTTTTTATTTTTTT
chr1	3819033	3819102	70	TTTTTTTTTTTTTTTTTTTTTTTTTTTTTTGTATTAATAAAAAAAAAAAAAAAAAAAAAAAAAAAAAAAA
chr1	3830757	3830804	48	TTTTTTTTTTTTTTTTTTTTTTTAAAATTAAAAAAAAAAGAAAAAAAA
chr1	3833053	3833096	44	GGAAAAAAAGAAAAAAAATTGTGTTGTTTTTTTTTTTTTTTTTT
chr1	3936287	3936330	44	TATGTATATATATTTATATTTATATATATAAATATATGTATATA
chr1	3961553	3961592	40	AAAAAAAAAAAAAAAATTTTAAAATTTTTTTTTTTTTTTT
chr1	3986030	3986077	48	TTTTTTTTTTTTTTTTTTTCAAATTAATAAAAAAAAAAAAAAAAAAAA
chr1	3989854	3989898	45	TGTTTTTTTTTTTTTTTTTTTATATCAAAAAAAAAAAAAGAGATA
chr1	4072622	4072668	47	TTTATTTTTATTTTTTTTTTTAAAAAAAAAAAAAAAATAAAAATAAA
chr1	4078111	4078155	45	AGTAGTGGTAGAAGTAGTATTATTATTATTATTTTTGCTATTATT
chr1	4107484	4107523	40	AATTAATTTTTTAATATCAGATGGTGTTGAAGGATTAATT
chr1	4133025	4133072	48	GGTGTTGGTGTTTGCGTGGGTGTTGGTGTTTGCGTGGGTGTTGGTGTT
chr1	4133026	4133089	64	GTGTTGGTGTTTGCGTGGGTGTTGGTGTTTGCGTGGGTGTTGGTGTTTGCGTGGGTGTTGGTGT
chr1	4224883	4224920	38	AAAAAAAAAAAAAAGTTTTGGAGTTTTTTTTTTTTTTT
chr1	4234073	4234133	61	ATAATTAATTTTTAATAATGTTAATATAAATTTTATATTAACATTATTAAAAATTAATTAT
chr1	4242174	4242235	62	AAAAAAAAAAAAAAAAAAAAAAAAATTATTTTTTTTATTTTTTTTTTTTTTTTTTTTTTTTT
chr1	4264088	4264155	68	AAAAAAAAAAAAAAAAAAAAAAAAAGAAATAAAATTTTTTTTTTTTTTTTTTTTTTTTTTTTTTTTTT
chr1	4271043	4271087	45	TTTTATTTTTTTTTTTTTGGCACCTCCAAAAAAAAAAAAATAAAA
chr1	4291400	4291437	38	TAATAATAATAATAATAATATTATTATTATTATTATTA
chr1	4291401	4291439	39	AATAATAATAATAATAATATTATTATTATTATTATTATT
chr1	4306729	4306772	44	TTTTTTTTTTTTGTTTTTTTTTTAAAAAAAATAAAAAAAAAAAA
chr1	4337674	4337723	50	AAAAAAAAAAAAAAAAAAAAAAAAATAATATTTTTTTTTTTTTTTTTTTT
chr1	4349799	4349850	52	AAAAAAAAAAAAAAAAAAAAAAAATTTCATTTTTTTTTTTTTTTTTTTTTTT
chr1	4349796	4349854	59	ATTAAAAAAAAAAAAAAAAAAAAAAAATTTCATTTTTTTTTTTTTTTTTTTTTTTTAAT
chr1	4349800	4349851	52	AAAAAAAAAAAAAAAAAAAAAAATTTCATTTTTTTTTTTTTTTTTTTTTTTT
chr1	4351171	4351218	48	AATAAAAAAAAAATGAAAAGGTTTTTATTTTTTCATTTTTTTTTTATT
chr1	4379120	4379161	42	AAAAAAAAAAAAAGGAAATAAGAATTTTTTTTTTTTTTTTTT
chr1	4379119	4379163	45	TAAAAAAAAAAAAAGGAAATAAGAATTTTTTTTTTTTTTTTTTTA
chr1	4398781	4398827	47	GTTGTAGTTGTAGTTGTTGTAGTGGTTGTAGTAGTTGTAGTTGTAGT
chr1	4426954	4427001	48	TTTTTTTTTTTTTTTTTTTAAAAAATAAAAAAAAAAAAAAAAAAAAAA
chr1	4436898	4436948	51	TTTAATTTTTTTTTTTTTTTTTGAAAAAAAAAAAAAAAAAAAAAAATTGAA
chr1	4457399	4457443	45	TTTTATTTTATTTTTTTTTTTTTCCAGAAAAAAAATAAAATAAAA
chr1	4462424	4462477	54	TGATGATAATGATGATGATGATTGTAGCCATTATTATTATTATTATTATTATTG
chr1	4467046	4467088	43	TTTTTTTTTTTTTTTTTTAAACATTAAAAAAAAAAAAAAAAAA
chr1	4477502	4477563	62	TGGTGCTGGTGTTGGTGCTGGTGTTGGTGTTGGTATTGGTGCTGGTGTTGGTGTTGGTGTTG
chr1	4477501	4477570	70	GTGGTGCTGGTGTTGGTGCTGGTGTTGGTGTTGGTATTGGTGCTGGTGTTGGTGTTGGTGTTGGTGTTGT
chr1	4477508	4477569	62	TGGTGTTGGTGCTGGTGTTGGTGTTGGTATTGGTGCTGGTGTTGGTGTTGGTGTTGGTGTTG
chr1	4507287	4507328	42	GTTGTTGTTGTTGTTGTTGGTGGTGGTGGTGGTGGTGGTGGT
chr1	4511007	4511044	38	TGATGTTGTTGATGTTGTTGATGATGTTGATGGTATTG
chr1	4513373	4513428	56	TTTTTTTTTTTTTTTATTATTATAAAAAAAAAAATAATAATGGAAAAAAAAAAAAA
chr1	4531312	4531358	47	ACCAAAAAAAAAAAGTAAAAATAATATGTTTATTTTTTTTTTTTGGT
chr1	4549108	4549155	48	TTATTTTTAGAATCTTCATACATAATGGTATGAAGATTCTAAAAATGG
chr1	4675672	4675713	42	TGATTGTAATTGTAATTGTGGTTGTGGTTGTGATTGTGATTG
chr1	4675675	4675716	42	TTGTAATTGTAATTGTGGTTGTGGTTGTGATTGTGATTGTGA
chr1	4678308	4678369	62	GTTGTGATTGTGATTGTGATTGTAGTTGTGATTGTGATTGTGGTTGTGGTTGTGGTTGTGGT
chr1	4678311	4678372	62	GTGATTGTGATTGTGATTGTAGTTGTGATTGTGATTGTGGTTGTGGTTGTGGTTGTGGTTGT
chr1	4689299	4689360	62	AAAAAAAAAAAAAAAAAAAAAAAAAAGATGGGATTTTTTTTTTTTTTTTTTTTTTTTTTTTT
chr1	4689294	4689366	73	GAGTTAAAAAAAAAAAAAAAAAAAAAAAAAAGATGGGATTTTTTTTTTTTTTTTTTTTTTTTTTTTTTAATTT
chr1	4689300	4689361	62	AAAAAAAAAAAAAAAAAAAAAAAAAGATGGGATTTTTTTTTTTTTTTTTTTTTTTTTTTTTT
chr1	4780447	4780496	50	GTGGTTGTGGTTGTGGTTGTGGTTGTGGTTGCGGTTGTGGTTGCGGTTGT
chr1	4780448	4780501	54	TGGTTGTGGTTGTGGTTGTGGTTGTGGTTGCGGTTGTGGTTGCGGTTGTGGTTG
chr1	4780522	4780559	38	GTGGTGGTTGTTGTGGCGGTTGTTGTGGTGGTTGTTGT
chr1	4781644	4781717	74	GTTGTGGTTGTGGTTGTGGTTGTGGTTGTGGTTGTGGTTGTGGTTGTGGTTGTGGTTGTGGTTGTGGTTGTAAT
chr1	4781649	4781718	70	GGTTGTGGTTGTGGTTGTGGTTGTGGTTGTGGTTGTGGTTGTGGTTGTGGTTGTGGTTGTGGTTGTAATT
chr1	4784227	4784265	39	TTTTTTTTTTTTTTAATTTAAAATTAAAAAAAAAAAAAA
chr1	4784719	4784768	50	AATAATAATAATAATAAAAAAATATACTAATTTTTATTATTATTATTATT
chr1	4818422	4818471	50	TGTTGTTGTTGTTGTGGTTGTTTATTTTTACGACTATAATAATAATAACA
chr1	4831612	4831653	42	TTTTTTTTTTTTTTTTTTAACAATAAAAAAAAAAAGAAAAAA
chr1	4839611	4839658	48	ATTTTTTTTTTTTTTTTTTTTTTGGATATGAAAAAAAAAAAAAAAAAT
chr1	4839616	4839657	42	TTTTTTTTTTTTTTTTTTGGATATGAAAAAAAAAAAAAAAAA
chr1	4856822	4856869	48	TTGGATTTTTTTTTTTTTTATAAATGTAAAAAGAAAAAAAAAATTTAA
chr1	4879226	4879273	48	TTGATTGGTTGATTGGTTGATTGGTTGATTGGTTGATTGATTGATTGA
chr1	4879228	4879275	48	GATTGGTTGATTGGTTGATTGGTTGATTGGTTGATTGATTGATTGATT
chr2	6615	6657	43	TTTTAAGGTAATTTTAAAGGTAATTTTTAAGGTTACTTTAAAA
chr2	10412	10463	52	ATTTTTTTTTTTTTTTTTTTATTTTAATTTTTAAAAAAAAAAAAAAAAAAAT
chr2	32785	32829	45	ATTTTTTTTTTTTTTTTTGATATAATTGAAAAAAAAAAAAAAAAT
chr2	74058	74109	52	TATATATATATATATATATATATATATATATATATATATATATATATATATA
chr2	75075	75124	50	ATTGTTGTTATTACCATTATTATTTTGATTGTGGTGGTGGTGGTGGTGGT
chr2	79363	79418	56	TTTTTTTTTTTTTTTTTTTTGAAAATTAAATTTTTCAGGAGGAAAAAAAAAAAAAA
chr2	260180	260224	45	GAGAGAAAAAAAAAAAGTGAAGCTTTCATTTTTTTTTTTTTTTTT
chr2	285029	285070	42	TTTGATATTTTTTTTTTTTTACCAAAAAAAAAAAATATTAAA
chr2	305330	305404	75	TTCAATGAAATTTCAAACAAAGAAATAAGCAAATATATATTATTTGTTTATTTCTTTGTTTGAAATTTCGTTGAA
chr2	323216	323253	38	GAAAAAAAAAAGAAAATTGTGATTTTTTTTTTTTTTTT
chr2	331189	331243	55	AGGATATATAAAAATCAAATCTAACCATTTGTTAGATTTGATTTTTATATATCCT
chr2	339317	339382	66	TATTAATATGATTCAATTCTTCTAAATACGTAAATAAGTATTTAGAAGAATTGAATCATATTAATA
chr2	447037	447078	42	AAATTTGAATTTGAATTTGAATTTGAATTTGAATTTGAATTT
chr2	447039	447082	44	ATTTGAATTTGAATTTGAATTTGAATTTGAATTTGAATTTGAAT
chr2	450010	450051	42	AAATTTGAATTTGAATTTGAATTTGAATTTGAATTTGAATTT
chr2	450012	450055	44	ATTTGAATTTGAATTTGAATTTGAATTTGAATTTGAATTTGAAT
chr2	451421	451467	47	TAAAAGAAAAAAAAAAAAAAGATGTTCTTTTTTTTTTTTTTTTTTTG
chr2	451423	451466	44	AAAGAAAAAAAAAAAAAAGATGTTCTTTTTTTTTTTTTTTTTTT
chr2	458428	458468	41	GAAAAAAAAAATATATATTATTAATATATATTTTTTTTTTT
chr2	477754	477799	46	GGTTGTGGTTGTGGTTGTGGTTGTGATTGTAGTTGTAGTTGTGATT
chr2	477759	477800	42	TGGTTGTGGTTGTGGTTGTGATTGTAGTTGTAGTTGTGATTG
chr2	491951	491993	43	GTTATTATTATTATTATTATTTGATGATGATGATGATGATGAT
chr2	491952	491995	44	TTATTATTATTATTATTATTTGATGATGATGATGATGATGATGA
chr2	493701	493750	50	TTTTTTTTTTTTTTTTTTTTATTTTTTCAAAAAAAAAAAAAAAAAAAAAA
chr2	493870	493923	54	AAAAAAAAAAAAACATAATCATAAATTTATTTATGATTATGTTTTTTTTTTTTT
chr2	562915	562981	67	AAAAAAAAAAAAAAAAAAAAAAAAAAAACCAATTTTCAGTTTTTTTTTTTTTTTTTTTTTTTTTTTT
chr2	603531	603572	42	GGTGGTGGTACTGGTACTGGTGTTGGTACTGGTACCACTACT
chr2	609377	609442	66	TTGTTGTTGTTGTTGTTGTTGTTGTTGTTGTTGTTGAGATGATGATGATGATGATGATGATGATAA
chr2	632078	632125	48	TTTTTTTTTTTTTTTTTTATTTTTACAAATAAAAAAAAAAAAAAAAAA
chr2	636139	636177	39	TTTTTTTTTTTTTTAAAAACTTTTTAAAAAAAAAAAAAA
chr2	697702	697747	46	GTATTGGTGTTGGTATTGGTATTGGTATTGGTATTGGTATTGGTAT
chr2	697704	697751	48	ATTGGTGTTGGTATTGGTATTGGTATTGGTATTGGTATTGGTATTGGT
chr2	701958	702007	50	ATTTTTTTTTTTTTTTTTTTTTTAACAATTAAAAAAAAAAAAAAAAAAAT
chr2	701960	702006	47	TTTTTTTTTTTTTTTTTTTTTAACAATTAAAAAAAAAAAAAAAAAAA
chr2	798355	798404	50	TTTTTATTTTTGTCAAATTGGAATAGGATTTAATTTGACAAAAATGAAAA
chr2	808015	808062	48	AAAAAAAAAAAAAAAAATATTATTTGTTATGTTTTTTTTTTTTTTTTT
chr2	868108	868145	38	TTTTTTTTTTTTTTTTTTGTAAAGAAAAAAAAAAAAAA
chr2	868107	868150	44	ATTTTTTTTTTTTTTTTTTGTAAAGAAAAAAAAAAAAAAAAAAT
chr2	920319	920366	48	AAAAAAAAAAAAAAAAAAAAACTATCAAATTTTTTTTTTTTTTTTTTT
chr2	1003543	1003590	48	TTATCATTATCATTATTATTATCATTATCATGATGGTGATGGTGATGA
chr2	1020679	1020727	49	ATAGTTTTTTTTTTTTTTTTTGAAATAAAAAAAAAAAAAAGAAAATTGT
chr2	1148786	1148828	43	AAAAAAAAATAATTTTTAAAATTATTGAAAATTATTTTTTTTT
chr2	1158847	1158909	63	AAAAAGAAAAAAAAAAAAAAAAGAAAACTATTTACTTTTTCTTTTTTTTTTTTTTTTTTTTTT
chr2	1169759	1169806	48	GGAAAAAAAAAAAAAAAAATATTTTCAGTTTTTTTTTTTTTTTTTTTT
chr2	1177694	1178101	408	ATATATATATATATATATATATATATATATATATATATATATATATATATATATATATATATATATATATATATATATATATATATATATATATATATATATATATATATATATATATATATATATATATATATATATATATATATATATATATATATATATATATATATATATATATATATATATATATATATATATATATATATATATATATATATATATATATATATATATATATATATATATATATATATATATATATATATATATATATATATATATATATATATATATATATATATATATATATATATATATATATATATATATATATATATATATATATATATATATATATATATATATATATATATATATATATATATATATATATATATA…
chr2	1177695	1178102	408	TATATATATATATATATATATATATATATATATATATATATATATATATATATATATATATATATATATATATATATATATATATATATATATATATATATATATATATATATATATATATATATATATATATATATATATATATATATATATATATATATATATATATATATATATATATATATATATATATATATATATATATATATATATATATATATATATATATATATATATATATATATATATATATATATATATATATATATATATATATATATATATATATATATATATATATATATATATATATATATATATATATATATATATATATATATATATATATATATATATATATATATATATATATATATATATATATATATATATATATAT…
chr2	1218203	1218255	53	AAAAAAAAAAAAAAAAAATTTTTAAAGTGTTAGAGTTTTTTTTTTTTTTTTTT
chr2	1256234	1256279	46	GAAAAAAAAAAAAAATGAAAATCCATTTTTATTTTTTTTTTTTTTT
chr2	1256430	1256486	57	TTTTTTTTTTTTTTTTTTTTTTGATCCAAACCTTTGGAAAAAAAAAAAAAAAAAAAA
chr2	1256495	1256568	74	AAAAAAAAAAAAAAAAAAAAAAAAAAAAAAAAAAAAAAAGAGTTTTTTTTTTTTTTTTTTTTTTTTTTTTTTTT
chr2	1256541	1256590	50	TTTTTTTTTTTTTTTTTTTTTTTTTTTTCCAAAAAAAAAAAAAAAAAAAA
chr2	1277307	1277347	41	AAAGATAAAAAAAGAGAAATCATTTTTCTTTTTTTATTTTT
chr2	1279078	1279136	59	TTTTTTTTTTTTTTTTATTATTATTATTATATAAAATAGTAATAAGAAAAAAAAAAAAG
chr2	1294574	1294627	54	AAAAAAAAAAAAAAAAAAAAAAAAAAAAAACCTTTTTTTTTTTTTTTTTTTTTT
chr2	1298208	1298255	48	TTTTTTTTTTTTTTTTTTTAAATGAATATGAAAAAAAAAAAAAAAAAA
chr2	1336671	1336726	56	AAAAAAAAAAAAAAAAAAAATTTTAAAATTTTAAAATTTTTTTTTTTTTTTTTTTT
chr2	1351156	1351199	44	TGTTGTTGTTGTTGTTGTTGTTGATGACGATGATGATGATGGTG
chr2	1351158	1351200	43	TTGTTGTTGTTGTTGTTGTTGATGACGATGATGATGATGGTGA
chr2	1400639	1400688	50	AAGAAAAAAAAAAAAAAAAATATACACCCCTTTTTTTTTTTTTTTTTTTT
chr2	1418547	1418611	65	GTTGTGGTTGTGGTTGTGGTTGTGGTTGTTGTGGTTGTGGTTGTGGTTGTGGTTGTGGTTGTGGT
chr2	1418574	1418677	104	GTTGTGGTTGTGGTTGTGGTTGTGGTTGTGGTTGTGGTTGTGGTTGTGGTTGTGGTTGTGGTTGTGGTTGTGGTTGTGGTTGTGATTGTGGTTGTGGTTGTGAT
chr2	1418578	1418679	102	TGGTTGTGGTTGTGGTTGTGGTTGTGGTTGTGGTTGTGGTTGTGGTTGTGGTTGTGGTTGTGGTTGTGGTTGTGGTTGTGATTGTGGTTGTGGTTGTGATTG
chr2	1447082	1447171	90	TATATATATATATATATATATATATATATATATATATATATATATATATATATATATATATATATATATATATATATATATATATATATA
chr2	1447083	1447172	90	ATATATATATATATATATATATATATATATATATATATATATATATATATATATATATATATATATATATATATATATATATATATATAT
chr2	1450888	1450935	48	AAAAAACGAATGTAATTATAATAATAATAATAATTACATTCGTTTTTT
chr2	1525561	1525598	38	AAAATTATTTATTAAAATTAATTTTAATAAATGATTTT
chr2	1534940	1534995	56	ATAAAAAAAATTAACACCCTCATTTACTAGTAAATGAGGGTGTTAATTTTTTTTAT
chr2	1579583	1579626	44	TAGTAATTTGTGGATAAAACTAAAATTTTATCCATAAATTACTA
chr2	1581185	1581234	50	AAGGAAAAAAAAAAAAAAAATAAAATTTTTTTTTTTTTTTTTTTTTTTTT
chr2	1583939	1583988	50	AAAAAGGAAAAAAAAAAAAATTTTTTTTTTTTTTTTTTTTTTTTTTTTTT
chr2	1648671	1648714	44	AAAAAAAATTTTTTTTTTTTAAAAAAAAAAAAAAGATTTTTTTT
chr2	1648679	1648727	49	TTTTTTTTTTTTAAAAAAAAAAAAAAGATTTTTTTTTGAAAAAAAAAAA
chr2	1650377	1650424	48	AAAAAAAAAAAAAAAAAAATACAAAAGATTTTTTTTTTTTTTTTTTTT
chr2	1656791	1656828	38	ATATATATATATATATATATATATATATATATATATAT
chr2	1656788	1656833	46	TTAATATATATATATATATATATATATATATATATATATATATTGA
chr2	1656793	1656830	38	ATATATATATATATATATATATATATATATATATATAT
chr2	1656805	1656853	49	ATATATATATATATATATATATATATTGAATATATATATATATATATAT
chr2	1669875	1669918	44	AAAAAAAAAAAAAAAAAAAAAAAGATTTTTTTTTTTTTTTTTTT
chr2	1669871	1669923	53	AATTAAAAAAAAAAAAAAAAAAAAAAAGATTTTTTTTTTTTTTTTTTTTGATT
chr2	1669876	1669919	44	AAAAAAAAAAAAAAAAAAAAAAGATTTTTTTTTTTTTTTTTTTT
chr2	1710753	1710800	48	AAAAAAGAAAAAAAATCTTATCATGCGATAAGATTTTTTTTTTTTTTT
chr2	1719966	1720013	48	GGAAAAAAAAAAGAAAATTAAAAAAACACAATTTTTTTTTTTTTTTTT
chr2	1749913	1749960	48	GGTGGTGGTGGTGGTAGTGTTATTATTATTATTATTATTATCGTTGTC
chr2	1756534	1756578	45	AAAAAAAAAAAAAAAAAAAAAATTACTTTTTTTTTTTTTTTTTTT
chr2	1756533	1756580	48	TAAAAAAAAAAAAAAAAAAAAAATTACTTTTTTTTTTTTTTTTTTTTA
chr2	1756535	1756579	45	AAAAAAAAAAAAAAAAAAAAATTACTTTTTTTTTTTTTTTTTTTT
chr2	1760159	1760250	92	TATGTATGTATGTATGTGTATATATGTATGTGTATGTATGTGTATGTATGTGTATGTATGTATGTGTATGTATGTATGTATGTGTATGTATG
chr2	1760150	1760261	112	ATGTATGTCTATGTATGTATGTATGTGTATATATGTATGTGTATGTATGTGTATGTATGTGTATGTATGTATGTGTATGTATGTATGTATGTGTATGTATGTAGGTATGTAT
chr2	1760161	1760252	92	TGTATGTATGTATGTGTATATATGTATGTGTATGTATGTGTATGTATGTGTATGTATGTATGTGTATGTATGTATGTATGTGTATGTATGTA
chr2	1760326	1760365	40	AAAAAAAAATTGAAATTGAAATTAATTTTAATTTTTTTTT
chr2	1766065	1766104	40	TTTTTTTTTTAATAATTTTTTAGGATTATTAAAAAAAAAA
chr2	1766439	1766478	40	TATTTTTTTTTTTTTTTTTTCAAAAAAAAAAAAAAAAATA
chr2	1786301	1786343	43	GAAAAAAAAAAAAAAAATAATTGATATTTTTTTTTTTTTTTTT
chr2	1793784	1793821	38	TGTTGGTGTTGGTGTTGGTATTGGTGTTGGTGTTGGTG
chr2	1793787	1793824	38	TGGTGTTGGTGTTGGTATTGGTGTTGGTGTTGGTGTTG
chr2	1868898	1868935	38	TAATTAATTAATTAATTAATTAATTAATTAATTAATTA
chr2	1888571	1888634	64	TTTTTTTTTTTTTTTTTTTTTTTTTTTTTTTTGGTTAAAAAAAAAAAAAAAAAAAAAAAAAAGG
chr2	1888570	1888636	67	ATTTTTTTTTTTTTTTTTTTTTTTTTTTTTTTTGGTTAAAAAAAAAAAAAAAAAAAAAAAAAAGGAT
chr2	1888572	1888635	64	TTTTTTTTTTTTTTTTTTTTTTTTTTTTTTTGGTTAAAAAAAAAAAAAAAAAAAAAAAAAAGGA
chr2	1954175	1954224	50	TTTTTTTTTTTTTTTTTGGATGTGTTTTTTTTTAAAAAAAAAAAAAAAAA
chr2	2011708	2011765	58	ATTGATTGATTGATTAATTGATTGATAGATTGATTGATTAATTGATTGATTGATTGAT
chr2	2011711	2011766	56	GATTGATTGATTAATTGATTGATAGATTGATTGATTAATTGATTGATTGATTGATT
chr2	2011728	2011773	46	ATTGATAGATTGATTGATTAATTGATTGATTGATTGATTTATTGAT
chr2	2028868	2028905	38	GTTGTGGTTGTGGTTGTGGTTGTGGTTGTGGTTGTGGT
chr2	2028871	2028908	38	GTGGTTGTGGTTGTGGTTGTGGTTGTGGTTGTGGTTGT
chr2	2193301	2193338	38	AAAAAAAAACATTACCAAATTTGGTAATGTTTTTTTTT
chr2	2193421	2193474	54	AAAAAAAAAAAAAAAAAAAAAGTTTATTGAAATTTTTTTTTTTTTTTTTTTTTT
chr2	2268750	2268799	50	TTTTTTTTTTTTTTTTTTTAATATTATTTTTAAAAAAAAAAAAAAGAAAA
chr2	2286992	2287053	62	GTTGTAGTTGTGGTTGTTGTAGTGGTTGTAGTTGTGGTTGTTGTAGTGGTTGTAGTTGTGGT
chr2	2287012	2287057	46	AGTGGTTGTAGTTGTGGTTGTTGTAGTGGTTGTAGTTGTGGTTGTT
chr2	2295244	2295297	54	AAAAAAAAGAGAAAAAAAAAAATTTGTTCAAATTTTTTTTTTTTTTTTTTTTTT
chr2	2308913	2308959	47	TTGGAAAAAAAAAAAAAAAAACAATTATTTTTTTTTTTTTTTTTTAG
chr2	2323288	2323342	55	TTTTTTTTTTTTTTTTTTTTTTATACAATTTTTGAAAAAAAAAAAAAAAAAAAAA
chr2	2369055	2369102	48	TGGTGTTGGTGTTGGTTGTGGTTGTGGTTGTGGTTGGTGTTGGTGTTG
chr2	2369111	2369164	54	GTTGGTGTTGGTGTTGGTGTTGGTGTTGGTGTTGGTGTTGGTGTTGGTGTTGGT
chr2	2369113	2369168	56	TGGTGTTGGTGTTGGTGTTGGTGTTGGTGTTGGTGTTGGTGTTGGTGTTGGTGTTG
chr2	2373438	2373481	44	AAGGAGAAAAAGAAAGTGATCATTTTCGTTTTTTTTTTTTTTTT
chr2	2399190	2399273	84	CATATATATGTATGTGTGTGTGTGTGTGTGTGTGTATGTGTGTGTGTGTGTGTGTGTGTGTGTGTGTGTGTGTGTGTGTGTGTG
chr2	2399191	2399274	84	ATATATATGTATGTGTGTGTGTGTGTGTGTGTGTATGTGTGTGTGTGTGTGTGTGTGTGTGTGTGTGTGTGTGTGTGTGTGTGT
chr2	2457977	2458026	50	AAAAAAAAAAAAAAAAAAAATTTAAACCTTTTTTTTTTTTTTTTTTTTTT
chr2	2611090	2611136	47	ACTTTTATTTTTATTTTATATGCAGATTATAAAATAAAAATAAAAGT
chr2	2629479	2629542	64	TTTTTTTTTTGATTTTTTATTATTTTTTTCATTAAAAAAAAATGATAAAAAATCAAAAAAAAAA
chr2	2629763	2629818	56	TTTTTTTTTTTTTTTTTTTTTTTTTTGGTATTTAAAAAAAAAAAGAAAAAAAAAGA
chr2	2637660	2637700	41	TAGTTTTTTTTTTTTTTTTTTTGAAAAAAAAAAAAAAATTA
chr2	2651326	2651366	41	GTTGTTGTGGTGGTGGTTGTTGTGGTTGTTGTTGTAATAAT
chr2	2717964	2718010	47	AAAAAAAAAAAAAAAAAAGTTTATTAATCTTTTTTTTTTTTTTTTTT
chr2	2755495	2755535	41	TTTTTTTTTTTTTTCTTGGGTTTTAAGGAAAAAAAAAAAAA
chr2	2763055	2763096	42	TTTTATTTTTTTTTTTATGTATACATAAAAAAAAAAATAAAA
chr2	2780730	2780782	53	AATTAAACTATTTTCTTTATTTGTTTTATTTAAATAAAGAGAATGGTTTAATT
chr2	2801326	2801385	60	AAAAAAAAAAAAAAAAAAAAAAAAATCTGAACTCATTTTTTTTTTTTTTTTTTTTTTTTT
chr2	2807176	2807228	53	TTTTTTTATTTTTTTTTTTTTTAACCTAAAAAAAAAAAAAAAAAATGAAAAAA
chr2	2831355	2831424	70	TTTTTAATTTTTTATTTTTAATTTAAATGAAAAATTTTTTTCATTTAAATTAAAAATAAAAAATTAAAAA
chr2	2870514	2870560	47	TTTTTTTTTTTTTTTTTTTTGGGGAGGGGGAGGGAAAAGAGAAGGGG
chr2	2870513	2870562	50	GTTTTTTTTTTTTTTTTTTTTGGGGAGGGGGAGGGAAAAGAGAAGGGGAT
chr2	2870515	2870561	47	TTTTTTTTTTTTTTTTTTTGGGGAGGGGGAGGGAAAAGAGAAGGGGA
chr2	2912901	2912947	47	AAAAAAAAAAAAAAGATATTTTTGTGTAATATTTTTTTTTTTTTTTT
chr2	2955966	2956008	43	TTGAAAAAGTTTTTAGATGTATGTTATTTAAAAATTTTTTCAA
chr2	2967532	2967572	41	TTTTTTTTTTTTTTTTTAATTTTTAAAAAAAAAAAAAAAAA
chr2	2974876	2974916	41	TTTTTTTTTTTTTTTTTTTTGTAAAAAAAAAAAAAAAAAAA
chr2	2974875	2974918	44	GTTTTTTTTTTTTTTTTTTTTGTAAAAAAAAAAAAAAAAAAAAT
chr2	2974877	2974917	41	TTTTTTTTTTTTTTTTTTTGTAAAAAAAAAAAAAAAAAAAA
chr2	2987908	2987949	42	TATATATATATATATATATATATATATATATATATATATATA
chr2	2987909	2987950	42	ATATATATATATATATATATATATATATATATATATATATAT
chr2	3007482	3007531	50	AAAAAAAAAAAAAAAATTAAAAAAATTTTATTAATTTTTTTTTTTTTTTT
chr2	3012679	3012728	50	AAAAAAAAAAAAAAAAAAAAAATAATAAACTTTTTTTTTTTTTTTTTTTT
chr2	3019058	3019109	52	AAAAAAAAAAAAAAAAAAAAGTTTATTATTTTTTTTTTTTTTTTTTTTTTTT
chr2	3024255	3024304	50	AAAAAAAAAAAAAAAATTAATAAAATTTTTTTAATTTTTTTTTTTTTTTT
chr2	3036558	3036609	52	TTTTTTTTTTTTTTTTTGGTAATAAAATTAATATCAAAAAAAAAAAAAAAAA
chr2	3043836	3043877	42	ATATATATATATATATATATATATATATATATATATATATAT
chr2	3043837	3043878	42	TATATATATATATATATATATATATATATATATATATATATA
chr2	3052689	3052760	72	TAGTAATGATGATGATAATAATAATAATAGTTATTATTGTTATTATTATTATTATTATTATTATTATTATTA
chr2	3056869	3056910	42	TTTTTTTTTTTTTTTTTTTTACAAAAAAAAAAAAAAAAAAAA
chr2	3064214	3064254	41	TTTTTTTTTTTTTTTTTAAAAATTAAAAAAAAAAAAAAAAA
chr2	3100734	3100779	46	TTTTATTTTTTTTTTTTTTTTTCAATGAAAAAAAAAAGAGGTGAAA
chr2	3144759	3144796	38	AAAAAGAAAAAAGAAATAATTATTTTTTTTTTTTTTTT
chr2	3180505	3180553	49	TTTTTTTTTTTTTTTTCGGATATTTAGTTTTTGAGAAAAAAAAAAAAAA
chr2	3184305	3184346	42	TATTAGTATTATTGTTATTTTCTAATGATGATGATATTAATG
chr2	3200362	3200431	70	TTTTTAATTTTTTATTTTTAATTTAAATGAAAAAAATTTTTCATTTAAATTAAAAATAAAAAATTAAAAA
chr2	3222891	3222944	54	TGATGGTGATGATGATGATGGTTATTATTATTATTATTATTATTATTATTATTA
chr2	3224498	3224563	66	AAAAAAAAAAAAAAAAAAAAAAATGGAAACGGTTTTATTTTTATTTTTTTTTTTTTTTTTTTTTTT
chr2	3228549	3228597	49	ATGGTGGTGATGATGGTGATTGTGATATTGTTGTTGTTGTTGTTGTTGT
chr2	3230401	3230460	60	AAAAAAAAAAAAAAAAAAAAAAAAATGAGTTCAGATTTTTTTTTTTTTTTTTTTTTTTTT
chr2	3268690	3268731	42	TTTTATTTTTTTTTTTATGTATACATAAAAAAAAAAATAAAA
chr2	3313776	3313825	50	AAAAAAAAAAAAAAAAAAGATTAATAAACTTTTTTTTTTTTTTTTTTTTT
chr2	3323261	3323318	58	TTGGATTTGGATTTGGGTTTGGATTTGGGTTTGGATTTGGATTTGGGTTTGGGTTTGA
chr2	3323262	3323323	62	TGGATTTGGATTTGGGTTTGGATTTGGGTTTGGATTTGGATTTGGGTTTGGGTTTGAATTTA
chr2	3324543	3324592	50	TGATTGATTGATTGATTGATTGATTGATTGATTGATTGATTGATTGATTG
chr2	3324544	3324595	52	GATTGATTGATTGATTGATTGATTGATTGATTGATTGATTGATTGATTGATT
chr2	3420649	3420697	49	GACTTTTATTTTTATTTTATAATCTGCATATAAAATAAAAATAAAAGTT
chr2	3457006	3457049	44	TGATGATGATGATGATGAATTTTCATTTGTTATTGTTGTTATTG
chr2	3463383	3463429	47	AAAAAAAAAAAAAAAATGAAGATATTTATTATTTTTTTTTTTTTTTT
chr2	3466666	3466715	50	AAAAAAAAAAAAAAGAAAAACAGTTTTTTTTTTTTTTTTTTTTTTTTTTT
chr2	3497159	3497210	52	AAAAAAAAAAAAAAAAAAAAGAGTGGGATTATTTTTTTTTTTTTTTTTTTTT
chr2	3528891	3528939	49	TTTTTTTTTTTTTTTTTGGTATAAAATAAATTAAAAAAAAAAAAAAAAA
chr2	3573760	3573809	50	AAAAAAAAAAAAAAAAAAAAAAGGTTTAAATTTTTTTTTTTTTTTTTTTT
chr2	3646967	3647004	38	TTTTTTTTTTTTTTAAAAATTTTTGGAAAGAAAAAAAA
chr2	3648720	3648764	45	AAAAAAAAAAAAAAAAGACCCTAACAGTTTTTTTTTTTTTTTTTT
chr2	3659818	3659858	41	ATATATATATATATATATATTGTGTATATATATATATATAT
chr2	3698479	3698516	38	TGGATGTATGTATATATATATATATATATGTATATTTA
chr2	3701448	3701494	47	GTTTTGGGGGTTTTTGGGGTTTTTGGTGTTTTGGGGGTTTTTGGAGT
chr2	3722830	3722869	40	AAAAAAAAAAAAAAAAATAATTGTTTTTTTTTTTTTTTTT
chr2	3761948	3761995	48	TGATGGTGGTGGTAATGATGTTGATGTTTGTTGTTGTTGTTGTTGTTG
chr2	3820733	3820784	52	GAATTATTATTATTATTATTATTATTATTATTAATGATGGTAGTGATGATTT
chr2	3820738	3820782	45	ATTATTATTATTATTATTATTATTATTAATGATGGTAGTGATGAT
chr2	3834075	3834115	41	GTGATTGTTGTTGTTGTTGTTGTGGCGGTGGTGATGGTTGT
chr2	3877849	3877889	41	TAAAAGTGGAATTAATTGATTTTTGATTGATTCCATTTTTA
chr2	3903170	3903216	47	TTTTAATTTTTTTTTTTTTTTAAAATACAAAAAAAAAAAAATTAAAA
chr2	3909419	3909488	70	TATGTGTATATATATATATATATATATATATATATATATATATATATATATATATATATATATATATATG
chr2	3909420	3909489	70	ATGTGTATATATATATATATATATATATATATATATATATATATATATATATATATATATATATATATGT
chr2	3912458	3912498	41	TGTTGGTGTTGGTGTTGGTGTTGTTGATATTGATGTTGGTG
chr2	3912461	3912501	41	TGGTGTTGGTGTTGGTGTTGTTGATATTGATGTTGGTGTTG
chr2	3912479	3912519	41	TGTTGATATTGATGTTGGTGTTGTTGATATTGATGTTGGTG
chr2	3912481	3912523	43	TTGATATTGATGTTGGTGTTGTTGATATTGATGTTGGTGTTGA
chr2	3912982	3913027	46	GTGTTGGTGTTTGTGATTGAGTGGGTGTAGTTGTAGGTGTTGGTGT
chr2	3924437	3924482	46	TTATTAGTGGTGGTGGTAGTAGTAGTACTATTATTATTGTTAGTAG
chr2	3940799	3940843	45	AAAAAAAAAAAAAAGAAATTAGATAGGTTTTTTTTTTTTTTTTTT
chr2	3940798	3940845	48	TAAAAAAAAAAAAAAGAAATTAGATAGGTTTTTTTTTTTTTTTTTTTA
chr2	3942357	3942397	41	GTAATTATTATTATAATAATTATTATTATAATAATAATTAT
chr2	3942855	3942892	38	ATTTTATATATATATATATATATATATGTATATAAAAT
chr2	3945072	3945130	59	AAAAAAAAAAAAAAAAAAAAAAAATTAATAATGTGTTTTTTTTTTTTTTTTTTTTTTTT
chr2	3984068	3984120	53	AAAAAAAAAAAAAAAGAAATATTTTGTATTAGTATTTTTTTTTTTTTTTTTTT
chr2	3987943	3987980	38	ATAATGATGGTGGTGGTGGTTGTTGTTGTTGTTGTTGT
chr2	4046774	4046823	50	GTTTTTTTTTTAAAAAAAAAATTATTTATGTTTTTTTTTAAAAAAAAAAT
chr2	4062382	4062428	47	TTTTTTTTTTTTTTTTTTTTTCAAAAAAAAAAAAAAAAAAAAAAAAA
chr2	4062380	4062431	52	TATTTTTTTTTTTTTTTTTTTTTCAAAAAAAAAAAAAAAAAAAAAAAAAATA
chr2	4062383	4062429	47	TTTTTTTTTTTTTTTTTTTTCAAAAAAAAAAAAAAAAAAAAAAAAAA
chr2	4072887	4072924	38	TGTTTTTTTTTTTTTTTTTAAAAAAAAAAAAAGGAGTG
chr2	4166970	4167031	62	AAAAAAAAAAAAAAAAAAAAAAATGGAATTTTTCATTCATTTTTTTTTTTTTTTTTTTTTTT
chr2	4195605	4195645	41	TTTTTTTTTATTTTTTTTTTCCAAAAAAAAATAAAAAAAAA
chr2	4196167	4196213	47	TTTTTTTTTTTTTTTTTTTTTAATATATAAAAGAAAAAAAAAAAAAA
chr2	4196166	4196215	50	ATTTTTTTTTTTTTTTTTTTTTAATATATAAAAGAAAAAAAAAAAAAAAT
chr2	4196168	4196214	47	TTTTTTTTTTTTTTTTTTTTAATATATAAAAGAAAAAAAAAAAAAAA
chr2	4219359	4219407	49	TTTTTTTTTTTTTTTTTTAAATTCCAAGTTTAAAAAAAAAAAAAAAAAA
chr2	4220117	4220171	55	TTTTTTTTTTTTTTTTTTTTATTATTATTAATGATAAAAAAAAAAAAAAAAAAAA
chr2	4233361	4233404	44	TTTTTTTTATTTATTTTTAGAATTCTAAAAATAAATAAAAAAAA
chr2	4286233	4286295	63	TTTTTTTTTTTTTTTTTTTTTTTTTTTTTTTTTAAAAAAAAAAGAGAGAAAAGAAAAAAAAAA
chr2	4286232	4286297	66	ATTTTTTTTTTTTTTTTTTTTTTTTTTTTTTTTTAAAAAAAAAAGAGAGAAAAGAAAAAAAAAAAT
chr2	4286234	4286296	63	TTTTTTTTTTTTTTTTTTTTTTTTTTTTTTTTAAAAAAAAAAGAGAGAAAAGAAAAAAAAAAA
chr2	4289729	4289790	62	TTTTTTTTTTTTTTTTTTTTTTTTTTCAAACCCTTAAAAAAAAAAAAAAAAAAAAAAAAAAG
chr2	4314090	4314130	41	ACTACTACTGCTGTTGTTATTGTAGTGGTGGTGGTGGTGGT
chr2	4348156	4348197	42	TTTTTTTTTTTTTTTTTAAAAAATTAAAAAAAAAAAAAAAAA
chr2	4381551	4381602	52	AAAAAAAAAAAAAAAAAAAGAGATAGGAATATTTTTTTTTTTTTTTTTTTTT
chr2	4381582	4381631	50	TTTTTTTTTTTTTTTTTTTTTGACGCCAAAAAAAAAAAAAAAAAAAAAAA
chr2	4381581	4381633	53	ATTTTTTTTTTTTTTTTTTTTTGACGCCAAAAAAAAAAAAAAAAAAAAAAAGT
chr2	4381583	4381632	50	TTTTTTTTTTTTTTTTTTTTGACGCCAAAAAAAAAAAAAAAAAAAAAAAG
chr2	4450732	4450793	62	TTTTTTTTTTTTTTTTTTTTTTTTTTCACCCAACACAAAAAAAAAAAAAAGAAAAAAAAAAA
chr2	4453355	4453404	50	AAAAAAAAAATAAAAAAAAAAAAAATAAAATTTTTTTTTATTTTTTTTTT
chr2	4475707	4475751	45	TGAAAAAAAAAAAAAAAAATAACTACTTTTTTTTTTTTTTTTTTA
chr2	4523723	4523766	44	AGATTTGTGTAAATTTAATTGATAAATTGGGTTTGTATGGATTT
chr2	4603300	4603359	60	ATATATATATATATATGTATATGTATGTGTATGTGTATGTGTGTGTGTGTATGTATGTAT
chr2	4603297	4603364	68	TGAATATATATATATATATGTATATGTATGTGTATGTGTATGTGTGTGTGTGTATGTATGTATGTTTA
chr2	4603302	4603361	60	ATATATATATATATGTATATGTATGTGTATGTGTATGTGTGTGTGTGTATGTATGTATGT
chr2	4618189	4618246	58	TTTTTTTTTTTTTTTTTTTTTTTTATTGTAAAATAAAAAAAAAAAAAAAAAAAAAAAA
chr2	4621521	4621558	38	TGTTGTTGTTATTGTTGTTAATGGTAATAATGATGACA
chr2	4650864	4650901	38	TGTTAATGATGATGTTGTTGATGGTGTTGTTGTTGATG
chr2	4712676	4712723	48	AAAAAAAAAAAAAAAAAAATCTAACCAAATTTTTTTTTTTTTTTTTTT
chr2	4725011	4725068	58	AAAAAAAAAAAAAAAAAAAAAAAAAAGAAAAATATTTTTTTTTTTTTTTTTTTTTTTT
chr2	4753943	4754000	58	TTTTATTTTTTATTTTTCCAATATTAGAAACTTAATATTGGAAAAATAAAAAATAAAA
chr2	4758663	4758700	38	CGATGATGATGTTGATGTTGATGTTGATGTTGTTGTTG
chr2	4769012	4769069	58	TAGTAGTAGTAGTGGTAGTAGTTGTATTATTATTTGATTGTTGTTGTTGTTGTTGTTG
chr2	4802017	4802065	49	TTTTTTTTTATTTTTTTTTTTTAAAAAAAAAAAAAAAAATGAAAAAAAA
chr2	4828817	4828870	54	AAAAAAAAAAAAAAAAAGGCTTTTTCTGAAGAAAGTTTTTTTTTTTTTTTTTTT
chr2	4843423	4843496	74	AAAAAAAAAAAAAAAAAAAAAAAAGAAAAAAAAAGAAATTTTTTTTTTTCTTTTTTTTTTTTTTTTTTTTTTTT
chr2	4852678	4852729	52	AAAGTTTTTTTTTTTTTTTTTTTTATTTTTAAAAAAAAAAAAAAAAGATTTT
chr2	4852684	4852725	42	TTTTTTTTTTTTTTTTTTATTTTTAAAAAAAAAAAAAAAAGA
chr2	4872954	4872997	44	TGTGTGTGTGTGTATGTATGTATGTATGTATGTATGTATGTATG
chr2	4872951	4873002	52	ATTTGTGTGTGTGTGTATGTATGTATGTATGTATGTATGTATGTATGTAAAT
chr2	4872956	4872999	44	TGTGTGTGTGTATGTATGTATGTATGTATGTATGTATGTATGTA
chr2	4884576	4884631	56	TTTTTATTTTTTTTTTTTTTTTTTTGTTGGTCCGAAAAAAAAAAAAAAAATAAAAA
chr2	4930138	4930191	54	TGAAAAAAAAAAAAAAAAAAAAAAAAACGTTCTTTTTTTTTTTTTTTTTTTTTG
chr2	4930140	4930190	51	AAAAAAAAAAAAAAAAAAAAAAAAACGTTCTTTTTTTTTTTTTTTTTTTTT
chr2	4985935	4985981	47	TGTTGTTGTTGTTGTTATTGGTTTCTTTGGTGATAATGGTGGTGATA
chr2	5001549	5001595	47	TGGTGGTAATGGTAATGATGGATCTGTTGTTGTTGTTGTTGTTATTG
chr2	5001550	5001597	48	GGTGGTAATGGTAATGATGGATCTGTTGTTGTTGTTGTTGTTATTGTT
chr2	5007716	5007831	116	TGGTGTTGGTGTTGGTGTTGGTGTTGGTGTTGGTGTTGGTGTTGGTGTTGGTGTTGGTGTTGGTGTTGGTGTTGGTGTTGGTGTTGGTGTTGGTGTTGGTGTTGGTGTTGGTGTTG
chr2	5007719	5007834	116	TGTTGGTGTTGGTGTTGGTGTTGGTGTTGGTGTTGGTGTTGGTGTTGGTGTTGGTGTTGGTGTTGGTGTTGGTGTTGGTGTTGGTGTTGGTGTTGGTGTTGGTGTTGGTGTTGGTG
chr2	5018637	5018686	50	ATTATAGTTATGGTTATGGTTATGGTTTTGGTTATGGTTATAGTTATGGT
chr2	5018640	5018689	50	ATAGTTATGGTTATGGTTATGGTTTTGGTTATGGTTATAGTTATGGTTAT
chr2	5035138	5035177	40	TAGTGATGGTGATGATGAAATTTCATTATTATTATTATTA
chr2	5036633	5036678	46	TTTGGAAAAAAAAAAAACTAACTAGTTAGTTTTTTTTTTTTCCAAA
chr2	5070787	5070845	59	GAAAATAGAAAAAAAAAAAAAAAATTTTTTAAAAGTTTTTTTTTTTTTTTTTTATTTTT
chr2	5079710	5079753	44	TGATGATGTTGATGTTGATGTTGATGTTGATGTTGATATTGTTG
chr2	5118722	5118769	48	GAAAAAAAAAAAAAAAAGTGTTTAGCAAAGTTTTTTTTTTTTTTTTTT
chr2	5125015	5125054	40	TTTTTTTTTTTTTTTTTTAAATAAAAAAAAAAAAAAAAAA
chr2	5151834	5151882	49	TATATATATATATATATATATATATTGTATATATATATATATATATATA
chr2	5154113	5154157	45	TTTTTTTTTTTTTTTTTACTTTTTTTGTAAAAAAAAAAAAAAAAA
chr2	5170150	5170192	43	TCTTTTTTTATTTTTTTGTGATCAATGGAAAAATAGAAGAAGA
chr2	5190303	5190349	47	AAAAAAAAAAGGTGAGGATTTTATTTTTATTTTTATTTTTTTTTTTT
chr2	5193266	5193327	62	TGTGTGTGTGTGTGTGTGTGTGTGTGTGTGTGTGTGTGTGTGTGTGTGTGTGTGTGTGTGTG
chr2	5193265	5193330	66	TTGTGTGTGTGTGTGTGTGTGTGTGTGTGTGTGTGTGTGTGTGTGTGTGTGTGTGTGTGTGTGTGA
chr2	5193268	5193329	62	TGTGTGTGTGTGTGTGTGTGTGTGTGTGTGTGTGTGTGTGTGTGTGTGTGTGTGTGTGTGTG
chr2	5226319	5226374	56	TGGTGGTGGTGGTGGTGATGGTGTTGTTGTTGTTGTTGTTGTTGTTGTTGTTGTTG
chr2	5229396	5229440	45	ATTTTTTTTTTTTTTTAAATCACTAATTTGGAGAAAAAAAAAAAT
chr2	5231655	5231701	47	TATTATCATTGGTATTATTAATAAGTTGGATAATATTAATGATAATA
chr2	5287695	5287743	49	AATATTATAAAATTGTATATTATAAAATAATATATAATTTTATAATATT
chr2	5313148	5313195	48	AAAAAAAAGAAAAAAAAAATATTAATCACTTTTTTTTTTTTTTTTTTT
chr2	5338173	5338210	38	ATATATATATATATATATATATGTGTGTGTGTGTGTAT
chr2	5338171	5338214	44	AAATATATATATATATATATATATGTGTGTGTGTGTGTATGTTT
chr2	5338175	5338212	38	ATATATATATATATATATATGTGTGTGTGTGTGTATGT
chr2	5365002	5365049	48	TTTTTTTTTTTTTTTTTTTAAACTTTATAAAAAAAAAAAAAAAAAAAA
chr2	5366259	5366306	48	ATATATATATATATATATATATATATATATATATATATATATATATAT
chr2	5383145	5383183	39	TTTTTTTATTTTTTTATTTAAAATAAAAAAATAAAAAAA
chr2	5439483	5439526	44	TTTTTTTTTTTTTTTTTTATTTTATTAAGAGAAAAAAAAAAAAA
chr2	5495761	5495809	49	TGGTGGTGGTGGTGATGATATATTACTACTATTATTACTATTATTATTA
chr2	5517870	5517908	39	AATTTTTTTTTTTTTTTTTTGGAAAAAAAAAAAAAGGTT
chr2	5526735	5526779	45	TTTTTTTTTTTTTTTTTTAAAACTATTAAAAGAAAAAAAAAAAAG
chr2	5618628	5618674	47	GACTAAAAAAAAAAAAAAAAAACAAATTTTTTTTTTTTTTTTTAGTT
chr2	5660103	5660146	44	TGTGTGTGTGTGTGTGTGTGTGTGTGTGTGTGTGTGTATATGTG
chr2	5660102	5660149	48	CTGTGTGTGTGTGTGTGTGTGTGTGTGTGTGTGTGTGTATATGTGTGG
chr2	5660105	5660148	44	TGTGTGTGTGTGTGTGTGTGTGTGTGTGTGTGTGTATATGTGTG
chr2	5664125	5664166	42	TTTTTTTTTTTTTTTTTATAATTATAAAGAGAGAAAAAAAAA
chr2	5673209	5673260	52	TATATTTGAATTTCAAAATTTATACAAATATAAATTTTGAAATTCAAATGTG
chr2	5679103	5679150	48	ATATATATATATATATATATATATATATATATATATATATATATATAT
chr2	5688510	5688556	47	AAAAAAAAAAAAAAATGAATTTAATCATTTTATTTTTTTTTTTTTTT
chr2	5688957	5689006	50	AAAAAAAAAAAAAAAAAAAGTGTTTTTTAATTTTTTTTTTTTTTTTTTTT
chr2	5694103	5694147	45	TTTTTTTATTATTCTTTTTTTAAAAAAAAAAGAATAATAAAAAAA
chr2	5707205	5707256	52	TTTTTTTTTTTTTTTTTTTTATTTTTGATATTGGAAAAAAAAAAAAAAAAAG
chr2	5723513	5723553	41	TTTTTTTAAAAAAAAAAAAGTTTTTTTTTTTTTTAAAAAAA
chr2	5733583	5733642	60	AAAAAAAAATAAATTATTCAGGTTTATCAGAAAAAAAACCTGAATAATTTATTTTTTTTT
chr2	5767721	5767758	38	ATTATAATTATAATTATAATTATAATTATAATTATAAT
chr2	5767724	5767761	38	ATAATTATAATTATAATTATAATTATAATTATAATTAT
chr2	5793201	5793260	60	AAAAAAAAAAAAAAAAAAAAAAATGAGTAGGCCAGTGTTTTTTTTTTTTTTTTTTTTTTT
chr2	5845260	5845297	38	GTTGTTGTGATGATTGTTGTGATGATTGTTGTGATGAT
chr2	5852600	5852642	43	TTTTTTTTTTTTTTTTTTAAAGTTTGAGAAAAAAAAAAAAAAA
chr2	6003955	6004008	54	TGATTGTGGTTGTGGTTGTGGTTGTGGTTGTGGTTGTGGTTGTGGTTGTGGTTG
chr2	6003953	6004016	64	TTTGATTGTGGTTGTGGTTGTGGTTGTGGTTGTGGTTGTGGTTGTGGTTGTGGTTGTGGTTGAG
chr2	6003961	6004014	54	TGGTTGTGGTTGTGGTTGTGGTTGTGGTTGTGGTTGTGGTTGTGGTTGTGGTTG
chr2	6064011	6064056	46	TTTTTTTTTTTTTTTTTTAAATAACTTTGAAAAAAAAAAAAAAAAA
chr2	6071010	6071050	41	TTTTTTTTTTTTTTTGGCCAATGGTTGGGAAAAAAAAAAAA
chr2	6072946	6073015	70	GTGTTGGTGTTGGTGTTGTTGTTGGTGTTGGTGTTGTTGTTGGTGTTGGTGGTGGTGTTGATACTAATGT
chr2	6072965	6073014	50	TGTTGGTGTTGGTGTTGTTGTTGGTGTTGGTGGTGGTGTTGATACTAATG
chr2	6109201	6109254	54	GTTTTTTTTTTCAAAAAAAAAAATTCAATTTTTTTTTTTTTTGAAAAAAAAAAT
chr2	6161020	6161063	44	TATTAATAATTAATTTATAAAATCATGTAAATTGATTATTGATA
chr2	6175657	6175706	50	TTAAAAAAAAAAAAAAAAAGTGCTAATTTCTTTTTTTTTTTTTTTTTTAA
chr2	6251946	6251995	50	ATGGTGATGATGATGGTGATTGTGGTGATTATTATTATTATTATTATTGT
chr2	6254288	6254343	56	AAAAAAAAAAAAAAAAAAAAAAATAAACAAATGTTTTTTTTTTTTTTTTTTTTTTT
chr2	6283424	6283470	47	AAAATAAAAAAAAAGGAAGTAACTTTAATTTTTTTTTTTTTTATTTT
chr2	6285388	6285434	47	GTTGTTGTTGCTGTGGTAGTGGTTGTTGTTGTTGTAGTAGTAGTAGT
chr2	6318500	6318543	44	AAAAAAAAATTAAAAAAAAAGATTTTTTTTTTTAATTTTTTTTT
chr2	6367564	6367610	47	AAAAAAAAAAAAAAAAATTTATTTTTAAAATTTTTTTTTTTTTTTTT
chr2	6407195	6407244	50	ATATATATATATTTATATATATATATATATATATATAAATATATATATAT
chr2	6428868	6428983	116	TGTGTGTGTGTGTGTGTGTGTGTGTGTGTGTGTGTGTGTGTGTGTGTGTGTGTGTGTGTGTGTGTGTGTGTGTGTGTGTGTGTGTGTGTGTGTGTGTGTGTGTGTGTGTGTGTGTA
chr2	6428869	6428984	116	GTGTGTGTGTGTGTGTGTGTGTGTGTGTGTGTGTGTGTGTGTGTGTGTGTGTGTGTGTGTGTGTGTGTGTGTGTGTGTGTGTGTGTGTGTGTGTGTGTGTGTGTGTGTGTGTGTAT
chr2	6439694	6439752	59	TGATGTTGTTGATGATGTTGTTGTTGTTGTTGATGGTGATGATGTTGTTGATGATGTTG
chr2	6439724	6439761	38	TGATGGTGATGATGTTGTTGATGATGTTGTTGTTGTTG
chr2	6461329	6461379	51	AAAAAAAAAAAAAAGAGAAGAAAATTTTTATTTTTTTTTTTTTTTTTTTTT
chr2	6461323	6461386	64	AAAAATAAAAAAAAAAAAAAGAGAAGAAAATTTTTATTTTTTTTTTTTTTTTTTTTTTATTTTT
chr2	6461330	6461380	51	AAAAAAAAAAAAAGAGAAGAAAATTTTTATTTTTTTTTTTTTTTTTTTTTT
chr2	6507185	6507235	51	TTTTTTTTTTTTTTTTTTTTAAAAATAAATTAAAAGAAGAAAAAAAAAAAA
chr2	6518654	6518693	40	AAATGGAAAATAAAATGAAATTTCATTTTATTTTCCATTT
chr2	6523819	6523882	64	GATTTGGATTTGAATTTGAATTTGAATTTGAATTTGAATTTGAATTTGGATTTGAATTTGAATT
chr2	6523818	6523889	72	TGATTTGGATTTGAATTTGAATTTGAATTTGAATTTGAATTTGAATTTGGATTTGAATTTGAATTTGAATTA
chr2	6523825	6523888	64	GATTTGAATTTGAATTTGAATTTGAATTTGAATTTGAATTTGGATTTGAATTTGAATTTGAATT
chr2	6538574	6538617	44	TTTAGTGTAGTATATAAATAGATCAATTTATATACTATACTAAA
chr2	6551130	6551174	45	ATATATATTATATATATATATATATTATATATATATGATATATAT
chr2	6581626	6581681	56	AGTGGTAGTAGTAGTGGTAGTGGTTGTTTGTTGTTGTTGTTGTTGTTGCTGTTGTT
chr2	6590905	6590960	56	GAAAAAAAAAAAAAAAGGGGTTGACAGTTAGTATGATTTTTTTTTTTTTTTTTTTT
chr2	6661093	6661142	50	AAAAAAAAAAAAAAAGAAATTTCTTTATCTATTTTTTTTTTTTTTTTTTT
chr2	6708509	6708577	69	CGATGATGATGATGATGATGATGATGATGAAGAAGTGGATTGTTGTTGTTGTTGTTGTTGTTGTTGTTG
chr2	6710800	6710849	50	GTTGTTGTTGTTGTTGTTGTGGTTGTAGTTGTGATAATAATGGTAGTAAT
chr2	6710898	6710937	40	GGTTGTGGTTGTGGTTGTGGTTGTGGTTGTGATTGTGGTT
chr2	6714135	6714193	59	AAAAAGAAAAAGAAAAAAAAAAAATTATACGGAAATTTTTTTTTTTTTTTTTTTTTTTT
chr2	6727990	6728027	38	TTTTCTCTTTTTCTTTACTAGTAAAGAGAGAGAGAAAA
chr2	6766167	6766242	76	ATTTTTTGGATGGGAAAAAAAAAATATATAAATAATAAAAAATGTTTATATATTTTTTTTTTCCCATCCAAAAAAT
chr2	6796992	6797038	47	TGGTGATGATGGTGATGTTGGCGATGTTGATGTTGTTGTTGTTGTTG
chr2	6801347	6801387	41	TTTTTTTTTTTTTTTTTTTTCAAAAAAAAAAAAAAAAAAAA
chr2	6801346	6801389	44	ATTTTTTTTTTTTTTTTTTTTCAAAAAAAAAAAAAAAAAAAAAT
chr2	6801348	6801388	41	TTTTTTTTTTTTTTTTTTTCAAAAAAAAAAAAAAAAAAAAA
chr2	6802921	6802978	58	TAGTTTTTTTTTTTTTTTTTTTTTTTGTTGAGTTGAAGAAGAGAGAAAAGAAAAATTA
chr2	6802925	6802975	51	TTTTTTTTTTTTTTTTTTTTTTGTTGAGTTGAAGAAGAGAGAAAAGAAAAA
chr2	6850996	6851043	48	TTTTTTTTTTTTTTTTTTTTTTATTTTTTGAAAAAAAAAAAAAAAAAG
chr2	6855446	6855492	47	AAAAAAAAAAAAAAAAAGTCGAAATTAAATTTTTTTTTTTTTTTTTT
chr2	6860831	6860886	56	TTTTTTTTTTTTTTTTTTTTTTTAATGGCAGAAAAAAAAAAAAAAAAAAAAAAAAA
chr2	6919338	6919387	50	AAAAAAAGAAAAAAAAAAAAAAAGATAAAATTTTTTTTTTTTTTTTTTTT
chr2	6986850	6986902	53	TTTTTTTTTTTTTTTTTTTAGACATATTTTTTTTAAAAAAAAAAAAAAAAAAA
chr2	6990539	6990588	50	AAAAAAAAAAAAATAAAAAAAAATAAAATTTTTTTTGTTTTTTTTTTTTT
chr2	7021457	7021506	50	ATATATATATATATATATATATATATATATATATATATATATATATATAT
chr2	7021455	7021510	56	TAATATATATATATATATATATATATATATATATATATATATATATATATATATTA
chr2	7021459	7021508	50	ATATATATATATATATATATATATATATATATATATATATATATATATAT
chr2	7028462	7028509	48	TTTAAAAAAAAAGAAAAAATATAAATTCTTTTTTTTTTTTTTTTTAAA
chr2	7052225	7052272	48	AAAAAAAAAAAAAAAAAAAAGAAAATGGGTTTTTTTTTTTTTTTTTTT
chr2	7110937	7110982	46	TTTTATTTTTTTATTTTTTGGAAGAAAAAAAAATGGAAAAATAAGA
chr2	7111928	7111972	45	TATTTTTGTTTTTTTTTTTACAAAAAAAAAAAAAAAATAAAAATA
chr2	7117662	7117724	63	AAAAAAAAAAAAAAAAAAAAAAAAAATCACAAAATTATTTTTTTTTTTTTTTTTTTTTTTTTT
chr2	7165750	7165799	50	AAAAAAAAAAAAAAAAAAATGAAAAAAAGAGTTTTTTTTTTTTTTTTTTT
chr2	7186113	7186150	38	TTTTTTTTTTTTTTGTATTGATATAAAAAGAAAAGAGG
chr2	7227348	7227398	51	TTTTAGGTGGTAATGGTGGTGGAATTGAATTGTTATTATTATTGTTTGAAG
chr2	7227550	7227595	46	AATTGTAGTTGTTGTAGTAGTTGTAGTTGTTGTGATAGTTGTAATT
chr2	7231740	7231827	88	AAAAAAAAAAAGAAAAAAAAAAAAAAAAGAAAAAAAAAATTTATATCTATTTTTTTTTTTTTTTTTTTTTTTTTTTTTTTTTTTTTTT
chr2	7258288	7258357	70	AAAAAAAAAAAAAAGAAAAAAAGAAGAAAATTGCCATTTTTTTTTTTTTTTTTTTTTTTTTTTTTTTTTT
chr2	7271383	7271430	48	TATATATATATATATATATATATATATATATATATATATATATATATA
chr2	7271380	7271435	56	AATTATATATATATATATATATATATATATATATATATATATATATATATATAATT
chr2	7271385	7271432	48	TATATATATATATATATATATATATATATATATATATATATATATATA
chr2	7304566	7304607	42	TTTTTTTTTTTTTAATAATGGCCATTATTGAGGGAAAAGGAG
chr2	7332896	7332940	45	TATTTTTTTTTTTTTTTTTTTTTTTAAAAAGAAAAAAAAAAAATA
chr2	7333846	7333889	44	TTTTTTTTTTATTTATTTATTTATTTAAATAAATAAAAGAAAAA
chr2	7338495	7338544	50	TGGTAGTAGTAGTAGTAGTAGTAGTGGTAGTATTATTATTATTATTATTA
chr2	7341946	7341989	44	TGTTGTTGTTGGTGATGATGTTGTGGTTGTTGTCGATGATGATG
chr2	7406986	7407023	38	ATAATAATAATAATAATTATAATTATTATTATTATTAT
chr2	7453583	7453634	52	AAAAAAAAAAAAAAAAAAAATATAAATAATAATTTTTTTTTTTTTTTTTTTT
chr2	7457544	7457588	45	TTAAAAAAAAAAAATTTTAAAAATTTTAAAATTTTTTTTTTTTGA
chr2	7481655	7481708	54	TTTTTTTTTTTTTTTTTTTTAAAAAATTAATATTAAAAAAAAAAAAAAAAAAAA
chr2	7514900	7514960	61	TTTTTTTTTTTTTTTTTTTTTATTTTTCAAATTTAAAAATAGAAAAAAAAAAAAAGAAAAA
chr2	7666383	7666426	44	TTTTTTTTTTTGGGTGTGTGTGTGTGTGTATTTGAAAAAAGGAA
chr2	7693544	7693615	72	TGTATATATATATATATATATATAAATATATAAATATACTAATATATTTATATATATATATATATATATATA
chr2	7741054	7741105	52	TAAAAAAAAAAAAAAAAAAAACTGAAAAGAATTTTTTTTTTTTTTTTTTTTA
chr2	7784475	7784520	46	GAAAAAAAAAAAAAATAAAAAATAAAATTTGTTTTTTTTTTTTTTT
chr2	7838258	7838307	50	ATTTTAGTATAAATTACAAGATAAATATATTTTGTAATTTATACTAAAAT
chr2	7841412	7841467	56	CGCTAAATCATTTGTAAAAATTATAGTAATTACTAATTTTTACAAATGATTTAGTG
chr2	7869538	7869595	58	ATTATTATTATTATTATTATTATTTTTATTTTTTGATAGTAATGATGATGATGATAAT
chr2	7889019	7889065	47	TATATAAATATCATTTATATATAAATGATATAAATGATATTTATATA
chr2	7889026	7889075	50	ATATCATTTATATATAAATGATATAAATGATATTTATATATAAATGATAT
chr2	7899282	7899326	45	TATTTTTTTTTTTTTTTTTAATATAAAAGAAAAAAAAAAAAAATA
chr2	7924545	7924586	42	TTTTTTTTTTATTATTTCCAATTGGAAATAATAAAAAAAAAA
chr2	7951379	7951426	48	TTTTTTTTTTTTTTTTTTTGATTTTAGAAAAAAAAAAAAAAAAAAAAA
chr2	7970836	7970887	52	GGTTGTGTGTGTGGTTGTGATTGTGTGTGGGGTTGTGATTGTGTGTGTGGTT
chr2	7970866	7970929	64	GGTTGTGATTGTGTGTGTGGTTGTGATTGTGTGTGGGGTTGTGATTGTGTGTGTGGTTGTGATT
chr2	7988895	7988942	48	TTTTTTTTTTTTTTTTTTTGAAAAGAAAAAAAAAAAAAAAAAAAAAAA
chr2	8007088	8007175	88	AAAAAAAAAAAAAAAAAAAAAAAAAAAAAAAAAAAAAAATCTTGTGATCTTTTTTTTTTTTTTTTTTTTTTTTTTTTTTTTTTTTTTT
chr2	8037374	8037429	56	TTTTTTTTTTTTTTTTTTTTTTTGGGTGCTTTTAAAAAAAAAAAAAAAAAAAAAAA
chr2	8042949	8042990	42	AAAATAAAATTAGAAAAAAAATATTTTTTTTAATTTTATTTT
chr2	8053936	8053973	38	GTTGTAGTAGTATTGGTAGTTATCGATGTTGTTGTAGT
chr2	8070213	8070282	70	AAAAAAAAAAAAAAAAAAAAAAAAAAAAAAATAATTTCCATTTTTTTTTTTTTTTTTTTTTTTTTTTTTT
chr2	8101942	8102019	78	TTTTTTTTATTTAATATCTTTTAAATTTTTATTCATTACGTAATGAATAAAAATTTAAAAGATATTAAATAAAAAAAA
chr2	8152372	8152415	44	AAAAAAAAAAAAAAAAAACCGAATAGTTTTTTTTTTTTTTTTTT
chr2	8233973	8234013	41	AAAAAAAAAAAAAAAAATTAAAAATTTTTTTTTTTTTTTTT
chr2	8244147	8244216	70	TAAATTATAATTGAATATGGTTCATTAACTAATAATTATTAGTTAATGAACCATATTCAATTATAATTTA
chr2	8285760	8285807	48	TAAAAGAGAAAAAAAAAAAATATTAAAGGTTTTTTTTTTTTTTTTTTA
chr2	8285762	8285806	45	AAAGAGAAAAAAAAAAAATATTAAAGGTTTTTTTTTTTTTTTTTT
chr2	8349897	8349947	51	ATGATGGTGTTGATGGTGATGATGATGATATATTATTATTAATATTATTAT
chr2	8353912	8353955	44	TGATGTTGATGTTGATGTTAATGTTGATGTTAATGTTAATGTTG
chr2	8353916	8353957	42	GTTGATGTTGATGTTAATGTTGATGTTAATGTTAATGTTGAT
chr2	8368888	8368933	46	TTATTTTATTTTATTTTTGTTAATTAATAAAAATAAAATAAAATAA
chr2	8379644	8379695	52	GAAAAAAAAAAAAAAAAAAAACAACTTTCAATTTTTTTTTTTTTTTTTTTTT
chr2	8407429	8407468	40	GGGAAAAAAAAAAAGTTTTAAAAAATTTTTTTTTTTTCTT
chr2	8461005	8461075	71	AAAAAAAAAAAAAAAAAAAAAAAAAAAAAGTTTCAAACTAATTTTTTTTTTTTTTTTTTTTTTTTTTTTTT
chr2	8471748	8471807	60	GTATATATATATATATATATATATATATATATATATATATATATATATATATATATATAT
chr2	8471747	8471810	64	AGTATATATATATATATATATATATATATATATATATATATATATATATATATATATATATATT
chr2	8471750	8471809	60	ATATATATATATATATATATATATATATATATATATATATATATATATATATATATATAT
chr3	11679	11731	53	TTAAAGCCAATTTAAAGCAAATTTAAATTGAATTTGCTTTAAATTGGCTTTAA
chr3	50401	50456	56	GGTGGTTGATAATGATGATGATGATGATGATGATGTTGTTGTTGTTGTTGATTATT
chr3	84824	84870	47	TTTTTTTTTTTTTTTTTTTTTTATTATTGAAGAAAAAAAAAAAAAAA
chr3	84822	84873	52	AATTTTTTTTTTTTTTTTTTTTTTATTATTGAAGAAAAAAAAAAAAAAAATT
chr3	84825	84871	47	TTTTTTTTTTTTTTTTTTTTTATTATTGAAGAAAAAAAAAAAAAAAA
chr3	115821	115870	50	TGTTGGTGTTGGTGTTGGTGTTGGTGTTGATGTTGATGTTGATGTTGATG
chr3	115824	115873	50	TGGTGTTGGTGTTGGTGTTGGTGTTGATGTTGATGTTGATGTTGATGTTG
chr3	118256	118303	48	TATGTATGTATGTGTATGTATCTGTGTGTATGTGTATGTGTGTGTGTG
chr3	118254	118307	54	TTTATGTATGTATGTGTATGTATCTGTGTGTATGTGTATGTGTGTGTGTGTGAG
chr3	118258	118305	48	TGTATGTATGTGTATGTATCTGTGTGTATGTGTATGTGTGTGTGTGTG
chr3	118341	118394	54	TTTTTTTTTTTTTTTTTTTTTTTTTCTTTGTAAAAAAAAAAAAAAAAAAAAAAA
chr3	118339	118397	59	TATTTTTTTTTTTTTTTTTTTTTTTTTCTTTGTAAAAAAAAAAAAAAAAAAAAAAAGTG
chr3	118342	118395	54	TTTTTTTTTTTTTTTTTTTTTTTTCTTTGTAAAAAAAAAAAAAAAAAAAAAAAG
chr3	145244	145294	51	CATTATTATTATCATTATCATTTGATGATGATGATGATGATGATGATGATG
chr3	145245	145296	52	ATTATTATTATCATTATCATTTGATGATGATGATGATGATGATGATGATGAT
chr3	148910	148951	42	GTGTGTGTGTGTATATGTGTATATGTGTGTGTGTGTGTGTGT
chr3	148908	148955	48	TGGTGTGTGTGTGTATATGTGTATATGTGTGTGTGTGTGTGTGTGTTG
chr3	148912	148953	42	GTGTGTGTGTATATGTGTATATGTGTGTGTGTGTGTGTGTGT
chr3	151551	151595	45	TTTTTTTTTTTTTTTTGTTTTGGTATGGCAAAAAAAAAAAAAAAA
chr3	161974	162030	57	AAAAAAAAAAAAAAAAGAAAATAAACCAAATAATTGTTTTTTTTTTTTTTTTTTTTT
chr3	182740	182787	48	AAAAAAAAAAAAAAAAAAATCAAAAAAGATTTTTTTTTTTTTTTTTTT
chr3	183159	183205	47	TTTTTTTTTTTTTTTTTTATTAATTGTGTAAAAAAAAAAAAAAAAAA
chr3	183188	183234	47	AAAAAAAAAAAAAAAAAATAAAACTTGGATTTTTTTTTTTTTTTTTT
chr3	193567	193630	64	AAAAAAAAAAAAAAAAAAAAAAAAAATTTTTTTTTTAATTTTTTTTTTTTTTTTTTTTTTTTTT
chr3	196068	196105	38	TAGTGGTATTGCTAGTGGTATTGCTAGTGGTGCTATTA
chr3	209441	209478	38	GTGTGTGTATGTGTGTGTGTATATATATATATATATGT
chr3	209434	209487	54	TATGTAGGTGTGTGTATGTGTGTGTGTATATATATATATATATGTACTTACATA
chr3	209443	209480	38	GTGTGTATGTGTGTGTGTATATATATATATATATGTAC
chr3	212330	212371	42	TAATTTTTTTTTTTTTTTTTTTAAAAAAAAAGGAAAAGATTG
chr3	251399	251456	58	TTGGTGTTGGTGTTGGTGTTGGTGTTGGTGTTGGTGTTGGTGTTGGTGTTGGTGTTGG
chr3	251403	251458	56	TGTTGGTGTTGGTGTTGGTGTTGGTGTTGGTGTTGGTGTTGGTGTTGGTGTTGGTG
chr3	252198	252280	83	AAAAAAAAAAAAAATAATAAAAATTTAACACAACAAATCTGTTTTTTTTGTTGTGTTAAATTTTTATTATTTTTTTTTTTTTT
chr3	288712	288838	127	AAAAAAAAAAAAAATAGTATAAAAATTAAAAAATAATAAAAAAAAGAATAAAAAAATAATAAAAATAGTTATTTTTTTATTCTTTTTTTTATTATTTTTTAATTTTTATACTATTTTTTTTTTTTTT
chr3	340999	341084	86	AGATCATCATTATCTGATCATCATAAAACTTATTGTAAAAAAAATTTTTTACAATAAGTTTTATGATGATCAGATAATGATGATCT
chr3	362192	362270	79	CTTAAAAATGAAATTTTTAATTTAATTTTAATGACCGGTAAATGGTCATTAAAATTAAATTAAAAATTTTATTTTTAAG
chr3	374211	374260	50	AAGAAAAAAAAAAAAAAAAAAAATTTTTTTTTTTTTTTTTTTTTTTTTTT
chr3	374209	374263	55	TTAAGAAAAAAAAAAAAAAAAAAAATTTTTTTTTTTTTTTTTTTTTTTTTTTTGA
chr3	374212	374261	50	AGAAAAAAAAAAAAAAAAAAAATTTTTTTTTTTTTTTTTTTTTTTTTTTT
chr3	378421	378468	48	ATATATATATATATATATATATATATATATATATATATATATATATAT
chr3	378422	378469	48	TATATATATATATATATATATATATATATATATATATATATATATATA
chr3	449360	449402	43	AGTTGTTGTTGCATTTGTAATTGTTGTGGATGTAACAATAATT
chr3	453151	453210	60	GATGATGATGATGATGATGATGATGTTGTTGTTGTTGTTGTTGTTGTTGTTGTTGTTGTT
chr3	470972	471035	64	TTTTTTTTTTTATTTTTTTTTTTTTTTAGAATTATTAAAAAAAAAAAAAAAATAAAAAAAAAAA
chr3	494140	494182	43	TTTTTGAATGAATCATCAATAATTTTGATGATTCATTTGAAAG
chr3	501618	501669	52	ATATATGTATATATATATATACTCACACAATTGTGTGTGTGTGTGTATGTGT
chr3	501619	501670	52	TATATGTATATATATATATACTCACACAATTGTGTGTGTGTGTGTATGTGTG
chr3	514291	514330	40	TTGAATTTGAATTTGAATTTGAATTTGAATTTGAATTTGA
chr3	521161	521198	38	ATTATTATAATTATAATTATAATTATAATTATGATAAT
chr3	530407	530447	41	TGATGATGATAATGACGATGATGTTGTTGTTGTTGTTGTTG
chr3	570980	571024	45	AAAAAAAAAAAAAAAAATAGGTAAATTATTTTTTTTTTTTTTTTT
chr3	594239	594290	52	TTTTTTTTTTTTTTTTTTTTTGTTTGGAAAAAAAAAAAAAAAAAAAAAAAAA
chr3	620293	620342	50	GAAAGAAAAAAAAAAAAGTATTAGTGATGGTATTTTTTTTTTTTTTTTTC
chr3	622929	622979	51	TTTTTTTTTTTTTTTTTTTTGACTCAATATTGAGGGAAAAAAAAAAAGAAA
chr3	647600	647640	41	ATTTTTTTTTTTTTTTTTAAAATAAAAAAAAAAAAAAAAAT
chr3	651889	651954	66	ACCTATGATAATAGTAAAAAATATCTATATTAATTAATATAGATATTTTTTACTATTATCATAGGT
chr3	664786	664845	60	AAAAAAAAAAAAAAAAAAAAAAAAAAAAATTTCAATTTTTTTTTTTTTTTTTTTTTTTTT
chr3	743034	743076	43	TTTTTTTTTTTTTTTTTTGATTATTGAAAAAAAAGGGGAGGAG
chr3	745793	745838	46	AAAAAAAAAAAAAAAAATTATTTTTCCAATTTTTTTTTTTTTTTTT
chr3	752376	752416	41	TTTTTTTTTTTTTTTTTTGATTTAAAAAAAAAAAAAAAAAA
chr3	752375	752422	48	ATTTTTTTTTTTTTTTTTTGATTTAAAAAAAAAAAAAAAAAAAAAAAT
chr3	757966	758015	50	AAAAAAAAAAAAAAAAAAAAATAAAATAAATTTTTTTTTTTTTTTTTTTT
chr3	786969	787006	38	AAAAAGAAAAAAAAATTTTAAAATTTTTTTTTTTTTTT
chr3	795457	795504	48	TTTTTTTTTTTTTTTTTTTTTGTCAAACTAAAAAAAAAAAAAAAAAGA
chr3	814290	814329	40	AAAAAAAAAAAAAAAATTTGTGGGTTTTTTTTTTTTTTTT
chr3	820338	820378	41	GTTGTTGTTGTTGTGGTTGAGGTGGTTGTGGTGGTGGTGGT
chr3	849725	849773	49	TTTTTTTTTTTTTTTTTGAAAAAAATTTTTTCAAAAAAAAAAAAAAAAG
chr3	857007	857069	63	AGAAAAAAAAAAAAAAAAAAAAAAATTTTAAAAACGAATTTTTTTTTTTTTTTTTTTTTTTTT
chr3	859321	859374	54	TTTTTTTTTTTTTTTTTTTTAAGAAAAACAAATTAAAAAAAAAAAAAAGAAAAA
chr3	869826	869881	56	ATTATTATTGTTATTATTATTATTATTGTTATTATGATGGTGATGATAATGATGAT
chr3	870409	870464	56	AAAAAAAAAATATAAAAAAAAAAAAATGAAAAATTTTTTTTTTATATTTTTTTTTT
chr3	873799	873856	58	GGTTGTGGTTGTGGTTGTGGTTGTGGTTGTGGTTGTGGTTGTGGTTGTGGTTGTGGTT
chr3	873793	873868	76	TGTGGAGGTTGTGGTTGTGGTTGTGGTTGTGGTTGTGGTTGTGGTTGTGGTTGTGGTTGTGGTTGTGGTCTTTGTG
chr3	873805	873862	58	GGTTGTGGTTGTGGTTGTGGTTGTGGTTGTGGTTGTGGTTGTGGTTGTGGTTGTGGTC
chr3	876961	877006	46	TATATATATATATATATATATATATATATATATATATATATATATA
chr3	876960	877009	50	TTATATATATATATATATATATATATATATATATATATATATATATATAG
chr3	876963	877008	46	TATATATATATATATATATATATATATATATATATATATATATATA
chr3	881544	881601	58	ATGATATGATAAAATATGGTATCATGATAATAAATGATACCATATTTTATCATATTAT
chr3	931120	931217	98	TGTTGGTGTTGATGTTGATGTTGGTGTTGGTGTTGGTGTTGGTGTTGGTGTTGGTGTTGGTGTTGGTGTTGGTGTTGGTGTTGATGTTGATGTTGGTG
chr3	931124	931219	96	GGTGTTGATGTTGATGTTGGTGTTGGTGTTGGTGTTGGTGTTGGTGTTGGTGTTGGTGTTGGTGTTGGTGTTGGTGTTGATGTTGATGTTGGTGTT
chr3	931149	931308	160	GTGTTGGTGTTGGTGTTGGTGTTGGTGTTGGTGTTGGTGTTGGTGTTGGTGTTGATGTTGATGTTGGTGTTTGTGTTGGTGTAGGTGTAGGTGTTGATGTTGATGTTGGTGTTGGTGTTGGTATTGGTGTTGATGTTGGTGTTGATGTTGGTGTTGGTAT
chr3	931238	931303	66	GGTGTTGATGTTGATGTTGGTGTTGGTGTTGGTATTGGTGTTGATGTTGGTGTTGATGTTGGTGTT
chr3	931944	931988	45	TTTTTTTAAAAAAATTAAGTTTTAATCTTAATTTTTTTAAAAAAA
chr3	940905	940968	64	TATATATATATATATATATATATATATATATATATATATATATATATATATATATATATATATA
chr3	940906	940969	64	ATATATATATATATATATATATATATATATATATATATATATATATATATATATATATATATAT
chr3	946036	946086	51	ATTTATTTATTTATTTATTTATTTTATCTATAAATAAATAAATAAATAAAT
chr3	955861	955915	55	TTTTTTTTTATTTTTTTTTTTTTTTAATCAAGAAGAGAGAGAAAATAAAAAAAAA
chr3	973538	973577	40	GTAAAAAAAAAAAAATATATATATATTTTTTTTTTTTTAC
chr3	1011946	1011996	51	AAAAAAAAAAAAAAAAAAAAAAAAAATATTTTTTTTTTTTTTTTTTTTTTT
chr3	1011943	1012000	58	AATAAAAAAAAAAAAAAAAAAAAAAAAAATATTTTTTTTTTTTTTTTTTTTTTTTATT
chr3	1011947	1011997	51	AAAAAAAAAAAAAAAAAAAAAAAAATATTTTTTTTTTTTTTTTTTTTTTTT
chr3	1030808	1030870	63	AAAAAAAAAAAAAAAAAAAAAAATTTTAATTTAATAAAGATTTTTTTTTTTTTTTTTTTTTTT
chr3	1033069	1033126	58	ATTTTTTTTTTTTTTTTTTTTTTTTTGGAATATTAAAAAAAAAAAAAAAAAAAAAAAT
chr3	1033071	1033125	55	TTTTTTTTTTTTTTTTTTTTTTTTGGAATATTAAAAAAAAAAAAAAAAAAAAAAA
chr3	1052035	1052078	44	TATTAGTATTAGTATTAGTATTGGTATTGGTATTGGTATTGGTA
chr3	1052040	1052079	40	GTATTAGTATTAGTATTGGTATTGGTATTGGTATTGGTAT
chr3	1062879	1062932	54	TTTTTTTTTTTTTTTTTTTATAAATAAAATAATATAAAAAAAAAAAAAAAAAAA
chr3	1070313	1070360	48	ATGTTTACATTTAAAAAAAAGAAAATATATTTTTTTAAATGTAAACAT
chr3	1099594	1099638	45	TTTAAATAAATAACCGTTTCAAAAAAAGACGGTTATTTATTTAAA
chr3	1104303	1104352	50	GATTTGGTTGAATTGGTTGATTTGGTTGAATTGGTTGATTTGGTTGAATT
chr3	1104306	1104367	62	TTGGTTGAATTGGTTGATTTGGTTGAATTGGTTGATTTGGTTGAATTGGTTGATTTGGTTGA
chr3	1104928	1104987	60	TGATTATGATTATGATTATGATTATGGCTATGATTGTGATTATGATTATGATTATGATTA
chr3	1117206	1117251	46	TTTTTTTTTTATTTTTTTTTTTTTTTTAAAAAAAATAAAAAAAAAA
chr3	1126611	1126649	39	TGGTTGTAGTTGTTGTGGTTGTTGTGGTGGTTGCAGTTG
chr3	1164229	1164272	44	TGTTGGTGTTGATGTTGATGTTGATGTTGATGTCGATGTTGGTG
chr3	1164231	1164276	46	TTGGTGTTGATGTTGATGTTGATGTTGATGTCGATGTTGGTGTTGG
chr3	1166502	1166554	53	TTTTTTTTTTTTTTTTTTTTTTTTTTTTTTCGAAAAAAAAAAAAAAAAAAAAA
chr3	1190737	1190776	40	TATTTGTGTGTGTGTATATATGTGTGTGTGCATATGAGTG
chr3	1281094	1281146	53	CGATGATGATGATGATGATGATGATGTTGTTGTTGTTGTTGTTGTCGTTGTCG
chr3	1291623	1291714	92	GAAAAAAAAAAAAAAAAAAAAAAAAAAAAAAAAAAAAAGATTGCTTATTTAATTTTTTTTTTTTTTTTTTTTTTTTTTTTTTTTTTTTTTTT
chr3	1361817	1361854	38	TTTTGATGTTGATGTTGATGTTGATGTCGATGTTAAAG
chr3	1362558	1362611	54	TGGTGATGATGATGATGGTAATAATTGTTGTTGTTGTTGTTGTTGTTGTTGCTG
chr3	1362564	1362608	45	TGATGATGATGGTAATAATTGTTGTTGTTGTTGTTGTTGTTGTTG
chr3	1366320	1366361	42	GTGTGTGTGTGTGTGTGTGTGTGTGTGTGTGCGTGCGTGCGT
chr3	1366321	1366362	42	TGTGTGTGTGTGTGTGTGTGTGTGTGTGTGCGTGCGTGCGTA
chr3	1405151	1405206	56	TGAATTTAAATTTGGATTTGGATTTGAATTTGAATTTGAATTTAAATTTAAATTTG
chr3	1405156	1405207	52	TTAAATTTGGATTTGGATTTGAATTTGAATTTGAATTTAAATTTAAATTTGA
chr3	1405154	1405257	104	ATTTAAATTTGGATTTGGATTTGAATTTGAATTTGAATTTAAATTTAAATTTGACTTTGGGTTTGGGTTTGAATTTGGGTTTGAATTTGGGTTTGAATTTGAAT
chr3	1405209	1405310	102	TTTGGGTTTGGGTTTGAATTTGGGTTTGAATTTGGGTTTGAATTTGAATATAGATTTAAATTTAAATTTAAATTTGAATTTGAATTTAAATTTAAATTTAAA
chr3	1405214	1405311	98	GTTTGGGTTTGAATTTGGGTTTGAATTTGGGTTTGAATTTGAATATAGATTTAAATTTAAATTTAAATTTGAATTTGAATTTAAATTTAAATTTAAAT
chr3	1405259	1405308	50	TAGATTTAAATTTAAATTTAAATTTGAATTTGAATTTAAATTTAAATTTA
chr3	1407642	1407686	45	AAAAAAAAAAAAAAAGGAATTTTTTTTTTTTTTTTTTTTTTTTTT
chr3	1407637	1407692	56	AAATTAAAAAAAAAAAAAAAGGAATTTTTTTTTTTTTTTTTTTTTTTTTTTAATTT
chr3	1427687	1427731	45	AAAAAAAAAAAAAAAAATTAGATACTAATTTTTTTTTTTTTTTTT
chr3	1439131	1439179	49	TTTTTTTTTTTTTTTTTTTTTAAGTTTTTAGGAGAAAAAAAAAAAAAAA
chr3	1439130	1439181	52	GTTTTTTTTTTTTTTTTTTTTTAAGTTTTTAGGAGAAAAAAAAAAAAAAAAT
chr3	1439132	1439180	49	TTTTTTTTTTTTTTTTTTTTAAGTTTTTAGGAGAAAAAAAAAAAAAAAA
chr3	1450726	1450771	46	TTTTATACAGTGAAATAGTGGAATTCCACTATTTCACTGTATAAAA
chr3	1466226	1466273	48	TTTTTTTTTTTTTTTTTGAGGCCTCAAATTCGAAAAAAAAAAAAAAAA
chr3	1474337	1474388	52	ATAAAAAATAAAATTGGAAATTATTTAAATAATTTCCAATTTTATTTTTTAT
chr3	1475677	1475742	66	GAAAAAAAAAAAAAAAAAAAAAAAAAAAAAGGAAACAATTTTTTTTTTTTTTTTTTTTTTTTTTTC
chr3	1475679	1475741	63	AAAAAAAAAAAAAAAAAAAAAAAAAAAAGGAAACAATTTTTTTTTTTTTTTTTTTTTTTTTTT
chr3	1478560	1478611	52	AAAAAAAAGAAAAAAAAAATTTTTTTTTTTTAATTTTTTTTTTTTTTTTTTT
chr3	1499489	1499536	48	AAAAAAAAAAAAAAAAATTGAAGTGGTTTAATTTTTTTTTTTTTTTTT
chr3	1582027	1582086	60	GTGTGTGTGTATGTATGTATGTATGTATGTATGTATGTATGTATGTATGTGTGTGTGTGT
chr3	1582028	1582087	60	TGTGTGTGTATGTATGTATGTATGTATGTATGTATGTATGTATGTATGTGTGTGTGTGTG
chr3	1582636	1582700	65	AAAAAAAAAAAAAAAAAAAGAAAAGGGATATCTTTTTTCCTTTTTTTTTTTTTTTTTTTTTTTTT
chr3	1611681	1611720	40	AGTTTGATTTTGAGGTTGAGTTTGATTTTGAGGTTGAGTT
chr3	1611696	1611747	52	TTGAGTTTGATTTTGAGGTTGAGTTTGAGTTTGATTTTGAGGTTGAGTTTGA
chr3	1611689	1611778	90	TTTGAGGTTGAGTTTGATTTTGAGGTTGAGTTTGAGTTTGATTTTGAGGTTGAGTTTGAGTTTGATTTTGAGGTTGAGTTTGATTTTGAG
chr3	1611720	1611771	52	TTGAGTTTGATTTTGAGGTTGAGTTTGAGTTTGATTTTGAGGTTGAGTTTGA
chr3	1611762	1611813	52	TTGAGTTTGATTTTGAGTTTGGGGTTGATTTTGAGTTTGAGGTTGAATTTGG
chr3	1611875	1611924	50	GTTGTGGTTGTGGTTGTGGTTGTGGTTGTGGTTGTGGTTGTGGTTGTGAT
chr3	1611879	1611926	48	TGGTTGTGGTTGTGGTTGTGGTTGTGGTTGTGGTTGTGGTTGTGATTG
chr3	1652274	1652311	38	TGTAAGTATTTATATATATATATATATAAATATTTATA
chr3	1677790	1677835	46	AAGAGAGAAAAGAAAAAAACAGTTTAATTTTTTTTTTTTTTCTTTT
chr3	1726636	1726689	54	TTTTTTTTTTTTTTTTAAAAAAAAATAATTAATTTTTTAAAAAAAAAAAAAAAA
chr3	1738403	1738504	102	ATATATATATATATATATATATATATATATATATATATATATATATATATATATATATATATATATATATATATATATATATATATATATATATATGTGTAT
chr3	1738402	1738501	100	CATATATATATATATATATATATATATATATATATATATATATATATATATATATATATATATATATATATATATATATATATATATATATATATATGTG
chr3	1738404	1738505	102	TATATATATATATATATATATATATATATATATATATATATATATATATATATATATATATATATATATATATATATATATATATATATATATATGTGTATA
chr3	1749073	1749400	328	ATATATATATATATATATATATATATATATATATATATATATATATATATATATATATATATATATATATATATATATATATATATATATATATATATATATATATATATATATATATATATATATATATATATATATATATATATATATATATATATATATATATATATATATATATATATATATATATATATATATATATATATATATATATATATATATATATATATATATATATATATATATATATATATATATATATATATATATATATATATATATATATATATATATATATATATATATATATATATATATATATATATAT
chr3	1749069	1749406	338	AGAAATATATATATATATATATATATATATATATATATATATATATATATATATATATATATATATATATATATATATATATATATATATATATATATATATATATATATATATATATATATATATATATATATATATATATATATATATATATATATATATATATATATATATATATATATATATATATATATATATATATATATATATATATATATATATATATATATATATATATATATATATATATATATATATATATATATATATATATATATATATATATATATATATATATATATATATATATATATATATATATATATATATATATTTTT
chr3	1749075	1749402	328	ATATATATATATATATATATATATATATATATATATATATATATATATATATATATATATATATATATATATATATATATATATATATATATATATATATATATATATATATATATATATATATATATATATATATATATATATATATATATATATATATATATATATATATATATATATATATATATATATATATATATATATATATATATATATATATATATATATATATATATATATATATATATATATATATATATATATATATATATATATATATATATATATATATATATATATATATATATATATATATATATATATATAT
chr3	1837600	1837646	47	GTTGTTGTGGTGGTGGTGGTGGTTGTGGTTGTTGTTGTTGTGGTGGT
chr3	1839993	1840045	53	TTTTGAAAAAAAAAAAAAAATATTTTCATTTTATTTTTTTTTTTTTTTCAAAA
chr3	1866372	1866416	45	TTTTTTTTTTTTTTTTTTTTAAGGGAAAAAAAAAAAAAAAAAAAA
chr3	1866371	1866418	48	ATTTTTTTTTTTTTTTTTTTTAAGGGAAAAAAAAAAAAAAAAAAAAAT
chr3	1866373	1866417	45	TTTTTTTTTTTTTTTTTTTAAGGGAAAAAAAAAAAAAAAAAAAAA
chr3	1866768	1866818	51	AAAAGAAAAAAAAAAAAAGTTCTTGAAGTGGGTTTTTTTTTTTTTTTTTTT
chr3	1874212	1874256	45	AAATAAATAAATAAATAAATAATTATTTTATTTATTTATTTATTT
chr3	1876582	1876631	50	GAAAAAAAAAAAAAAAAAAATTTTGTTTCATTTTTTTTTTTTTTTTTTTT
chr3	1888907	1888956	50	ATTTAAATTTAAATTTAAATTTAAATTTAAATTTAAATTTAAATTTAAAT
chr3	1888910	1888959	50	TAAATTTAAATTTAAATTTAAATTTAAATTTAAATTTAAATTTAAATTTA
chr3	1950268	1950341	74	TTTTTTTTTTTTGATTTCAAGAAGTAATTTGATTATAAACAGTCAAATTACTTCTTGAAATCAAAAAAAAAAAA
chr3	2026652	2026705	54	AAAAAAAAAAAAAAAAAAAAAAATATAAATTGTTTTTTTTTTTTTTTTTTTTTT
chr3	2053254	2053305	52	AAAAAAAAAAAAAAATTGATTTGGTTTAATTGGTTAATTTTTTTTTTTTTTT
chr3	2089423	2089468	46	AAAAAAAAAAAAAAAAAAAAGTGATTTTTTTTTTTTTTTTTTTTTT
chr3	2089420	2089472	53	ATCAAAAAAAAAAAAAAAAAAAAGTGATTTTTTTTTTTTTTTTTTTTTTTGAT
chr3	2089424	2089469	46	AAAAAAAAAAAAAAAAAAAGTGATTTTTTTTTTTTTTTTTTTTTTT
chr3	2089447	2089502	56	TTTTTTTTTTTTTTTTTTTTTTTGATTGGCTTGAAAAAAAAAAAAAAAAAAAAAAA
chr3	2117264	2117310	47	TATTATTAATAATAATATTATTAATAATAATATTATTATTAATAATA
chr3	2121902	2121945	44	ATTATTTATTTAATTATATGATATAATATAATTGAATAAATAAT
chr3	2142225	2142262	38	AAATATATATATATATATATATATATATATATATATTT
chr3	2247604	2247649	46	TTTTTTTTTTTTTTTTTTTAAAAAAACAAAAAAAAAAAAAAAAAAA
chr3	2247603	2247651	49	ATTTTTTTTTTTTTTTTTTTAAAAAAACAAAAAAAAAAAAAAAAAAAAT
chr3	2253968	2254034	67	AAAAAAAAAAAGAAAAAAAAAAAAGGATTTTATAAAAAGGTTTTTTTTTTTTTTTTTTTTTTTTTTT
chr3	2257165	2257214	50	TTTTTTTTTTTTTTTTTTTTTGAGATATTTAAAAAAAAAAAAAAAGAAAA
chr3	2262877	2262926	50	TTTTTTTTTTTTTTTTTTTTTTTTTTTTTTAAAAGGAAAAAAAAAAAAAA
chr3	2268795	2268832	38	TGATTTTGGAGTTGATTTTGGAGTTGATTTTGGAGTTG
chr3	2268800	2268839	40	TTGGAGTTGATTTTGGAGTTGATTTTGGAGTTGATTTTGA
chr3	2299643	2299683	41	AAAAAAAAAAAAAAAATGCAAAGCATTTTTTTTTTTTTTTT
chr3	2308570	2308615	46	TGATTGATTGATTGATTGATTGATTGATTGATTGATTGATTGATTA
chr3	2308572	2308617	46	ATTGATTGATTGATTGATTGATTGATTGATTGATTGATTGATTAAT
chr3	2325427	2325472	46	AAAAAAAAAAAATATGAACAATCTTTTGTTCATATTTTTTTTTTTT
chr3	2374281	2374324	44	ATTTGGGTGGTTATTTGAGTGGTTATTTGAGTGGTTATTTGAGT
chr3	2374290	2374327	38	GTTATTTGAGTGGTTATTTGAGTGGTTATTTGAGTGGT
chr3	2376311	2376354	44	GTGATTATGATTGTGATTATGATTATGATTATGATCATGATTAT
chr3	2376315	2376356	42	TTATGATTGTGATTATGATTATGATTATGATCATGATTATGA
chr3	2402632	2402681	50	TGATGATGGTGATGATGATGATGATGATGATGTTGTTGTTGTTGTTGTTG
chr3	2402640	2402682	43	GTGATGATGATGATGATGATGATGTTGTTGTTGTTGTTGTTGC
chr3	2404395	2404444	50	AAGATAATTTTTTTTTTTTTTTAAAAAAAAAAAAAAAAAAAAATTATTTT
chr3	2486104	2486167	64	TTTTTTTTTTTTTTTTTTTTTTTTTTAAATTTTTAAATAAAAAAAAAAAAAAAAAAAAAAAAAA
chr3	2529802	2529855	54	TTAAAAAAAAAAAAAAAAAAAAAAAGATTTAATTTTTTTTTTTTTTTTTTTTAA
chr3	2529805	2529853	49	AAAAAAAAAAAAAAAAAAAAAAGATTTAATTTTTTTTTTTTTTTTTTTT
chr3	2548020	2548063	44	TTATATTTAAATATAATTTATATATAAATTATATTTAAATATAA
chr3	2550523	2550560	38	TGGTGGTGTTGTTGTTGTTGATGGTGGTGGTGTTGTTG
chr3	2551112	2551165	54	ATTGTTGTTGTTGTTGTTGTTGGTGTGATTGTTGGTGATGATGATGATGATGAT
chr3	2551145	2551183	39	GGTGATGATGATGATGATGATGTTGTTGTTGTTGTTGTT
chr3	2591787	2591832	46	ATATTATGTTATAAATATATTAATTTATGTATTTGTAGTATGATAT
chr3	2594405	2594449	45	TGATGGTGGTGATGATAGTGCTCAAAATTATCATCATCATCATCA
chr3	2643723	2643784	62	GTTGTGGTTGTGGTTGTGGTTGTGGTTGTGGTTGTGATTGTGATTGTGATTGTGATTGTGAT
chr3	2643726	2643787	62	GTGGTTGTGGTTGTGGTTGTGGTTGTGGTTGTGATTGTGATTGTGATTGTGATTGTGATTGT
chr3	2643786	2643835	50	GTTGTTGTGATGATTGTTGTGATGATTGTTGTGATGATTGTTGTGATGAC
chr3	2643811	2643858	48	TTGTTGTGATGATTGTTGTGATGACTGTTGTGATGATTGTTGTGATGA
chr3	2657414	2657459	46	TTTTGAAAAAAAAAAAAATATTATACTATTTTTTTTTTTTTTAAAA
chr3	2827598	2827641	44	GGAAAAAAAAAAAAAAATTATGGCAGATTTTTTTTTTTTTTTTT
chr3	2975049	2975091	43	TTGATAATGATGATGATGATGATGTTGTTGTTGTTGTTGTTGG
chr3	2975053	2975090	38	TAATGATGATGATGATGATGTTGTTGTTGTTGTTGTTG
chr3	2976593	2976638	46	TTTTTTTTTTTTTTTTTTTTTTATTCAAAAAAAAAAAAAAAAAAAA
chr3	2976592	2976640	49	GTTTTTTTTTTTTTTTTTTTTTTATTCAAAAAAAAAAAAAAAAAAAAAT
chr3	2976594	2976639	46	TTTTTTTTTTTTTTTTTTTTTATTCAAAAAAAAAAAAAAAAAAAAA
chr3	3009699	3009746	48	TTTTTTTTTTTTTTTTTTTATGAAAATATAAAAAAAAAAAAAAAAAAA
chr3	3053427	3053475	49	TTTTTTTTTTTTTTTTCTTTAAATTTCTTGGGGAAAAAAAAAAAAAAAA
chr3	3135275	3135324	50	TGTTGATGTTGGTGTTGGTGTAGTTGCTATTGTTGGTGTTGATGTTGGTG
chr3	3164288	3164327	40	GTATATATATATATATATATATATATATATATATATATAT
chr3	3164289	3164328	40	TATATATATATATATATATATATATATATATATATATATG
chr3	3227594	3227636	43	AAAAAAAAAAAAAAAATTATTTTTTAATTTTTTTTTTTTTTTT
chr3	3253530	3253570	41	TGAAAAAAAAAAAAAGAAAAATTTTTTTTTTTTTTTTTTTG
chr3	3253532	3253569	38	AAAAAAAAAAAAAGAAAAATTTTTTTTTTTTTTTTTTT
chr3	3271393	3271438	46	GAAAAAAAAAAAAAAAGAAAAAACATTTTTTTTTTTTTTTTTTTTT
chr3	3271387	3271445	59	TAAAATGAAAAAAAAAAAAAAAGAAAAAACATTTTTTTTTTTTTTTTTTTTTTATTTTA
chr3	3271394	3271439	46	AAAAAAAAAAAAAAAGAAAAAACATTTTTTTTTTTTTTTTTTTTTT
chr3	3307536	3307580	45	GTTGTTGTTGATGATGTTGTTGTTGTTGATGTTGTTGATGATAAT
chr3	3307805	3307866	62	GTTGATAATTGATAGTTGATAATTGATTATTGATTATTGATTATTGATTATTGATTATTGAT
chr3	3351607	3351692	86	TATTGGTGTTGGTGTTGGTGTTGGTGTTGGTGTTGGTGTTGGTGTTGGTGTTGGTGTTGGTGTTGGTGTTGGTGTTGGTGTTGGTG
chr3	3351609	3351696	88	TTGGTGTTGGTGTTGGTGTTGGTGTTGGTGTTGGTGTTGGTGTTGGTGTTGGTGTTGGTGTTGGTGTTGGTGTTGGTGTTGGTGTTGG
chr3	3352021	3352064	44	TGTTGTTGTTGTTGTTGTTGTTGATGATGATGATGATGATGATG
chr3	3352023	3352065	43	TTGTTGTTGTTGTTGTTGTTGATGATGATGATGATGATGATGA
chr3	3401767	3401813	47	AATAATAATAATAATAATTATAAAGGAAAGTTATTATTATTATTATT
chr3	3410030	3410067	38	TGTATGCATATGTGTGTGTATGTATGTGTGTGTGTGTA
chr3	3410031	3410068	38	GTATGCATATGTGTGTGTATGTATGTGTGTGTGTGTAT
chr3	3442119	3442158	40	GTGTGTGTGTATGTGTGTGTGTGTGTGTGTATGTGTGTAT
chr3	3442120	3442159	40	TGTGTGTGTATGTGTGTGTGTGTGTGTGTATGTGTGTATG
chr3	3448548	3448591	44	TTTTTTTTTTTTTTTTTTGATTTGACAAAAAAAAAAAAAAAAAA
chr3	3448547	3448594	48	ATTTTTTTTTTTTTTTTTTGATTTGACAAAAAAAAAAAAAAAAAAAAT
chr3	3473353	3473426	74	TGTTGGTGTTGGTGTTGATATTGGTGTTGATATTGGTGTTGATATTGATGTTAATGTTGATGTTGATGTTGGTG
chr3	3473356	3473429	74	TGGTGTTGGTGTTGATATTGGTGTTGATATTGGTGTTGATATTGATGTTAATGTTGATGTTGATGTTGGTGTTG
chr3	3505815	3505852	38	TAAAAATTAAAAATAAATTAATTTATTTTTAGTTTTTA
chr3	3538020	3538063	44	TGATGTTGATGTTGATGTTGATGTTGATGTTGATGTTGATGTTG
chr3	3538024	3538065	42	GTTGATGTTGATGTTGATGTTGATGTTGATGTTGATGTTGAT
chr3	3548286	3548365	80	ATTATGATTATGATTATGATTATGATTATGATTATGATTATGATTATGATTATGATTATGATTATGATTATGATTATGAT
chr3	3548283	3548374	92	ATTATTATGATTATGATTATGATTATGATTATGATTATGATTATGATTATGATTATGATTATGATTATGATTATGATTATGATTATGATGAT
chr3	3548292	3548371	80	ATTATGATTATGATTATGATTATGATTATGATTATGATTATGATTATGATTATGATTATGATTATGATTATGATTATGAT
chr3	3548355	3548398	44	ATGATTATGATTATGATGATGATTATTATTATGATTATGATTAT
chr3	3549510	3549553	44	AAGATATATATATATATATATATATATATATATATGTATATCTT
chr3	3560158	3560199	42	TTGTGGCTGTAGCTGTAGTTGTAGTTGTAGTTGTGGTTGTGG
chr3	3560163	3560200	38	GCTGTAGCTGTAGTTGTAGTTGTAGTTGTGGTTGTGGT
chr3	3562188	3562227	40	TTATTGGCATTGGTGTTGGTATTGGTATTAGTGTTGGTGG
chr3	3590593	3590638	46	AAAAAAAAAAAAAAAAAATGAAAATATGTTTTTTTTTTTTTTTTTT
chr3	3606606	3606649	44	TTGTTTTTTTTTTTTTTTTTAAAAAAAAAAAAAAGAAAAAATAA
chr3	3607683	3607722	40	AAAAATTTTTAACTTATAGATCTATAAGTTAAAAATTTTT
chr3	3626045	3626088	44	TTGTTTTTTTTTTTTTTTTTAAAAAAAAAAAAAAGAAAAAATAA
chr3	3642179	3642240	62	AAATTATAAAAAATAAATAAATAAATAAATATTATTATTTATTTATTTATTTTTTATAATTT
chr3	3651186	3651249	64	AATAGTAGTAGCAGTAGTAGTAGTAGTTTCTAAAGTTGTTGTTGTTGTTGTTGTTGTTGTTGTT
chr3	3676751	3676798	48	GTTGTTGTTGTTGTTGTTAGTGGTCTTGGTGATGATGATGATGATGAT
chr3	3689501	3689546	46	TGTTTTTTTTTTTTTTTTTTAAAAAAAAAAAAAAAAAAAAAAAATA
chr3	3715221	3715268	48	AAAATAGTAATAATAGTATAGGGTTATATATATTATTATTATTATTTT
chr3	3782142	3782191	50	TGGTGGTGGTGGTGTTGTTGTTGTTGGTGTTGGTGGTGTTGTTGTTGTTG
chr3	3788150	3788206	57	AAAAAAAAATAAAATAAAATAAAATATTAATAATTTTATTTTATTTTATTTTTTTTT
chr3	3792130	3792192	63	AAAAAAAAAATTCAAAAAACAAAACAATTACTGCAATTGTTTTGTTTTTTGAATTTTTTTTTT
chr3	3816445	3816536	92	TGTTGATGTTGATGTTGATGTTGATGTTGATGTTGATGTTGATGTTGATGTTGATGTTGATGTTGATGTTGATGTTGATGTTGATATTGATG
chr3	3816446	3816541	96	GTTGATGTTGATGTTGATGTTGATGTTGATGTTGATGTTGATGTTGATGTTGATGTTGATGTTGATGTTGATGTTGATGTTGATATTGATGTTGAT
chr3	3816559	3816605	47	TGTTGATGTTGATGGTGTTGATGTTGATGGTGTTGTTGATGTTGATG
chr3	3816580	3816632	53	TGTTGATGGTGTTGTTGATGTTGATGGTGTTGATGTTGATGGCGTTGTTGATG
chr3	3827504	3827553	50	TTTTTTTTTTTTTTTTTTTTCTGAGAAAGGAAAAAAAGAAAAAAAAAAAA
chr3	3828194	3828237	44	ATTATAATTATAATTATAATTATAATTATAATTATAATTATAAT
chr3	3828197	3828240	44	ATAATTATAATTATAATTATAATTATAATTATAATTATAATTAT
chr3	3846134	3846182	49	TTTTTTTTTTATTTTTATTTTTGTTTTGGAAATAAAAATAAAAAAAAAA
chr3	3898123	3898172	50	ATAATAATTATTATTATAATAATAATAATAATTATAGTAATAATTATTAT
chr3	3919742	3919788	47	TTATTATTATTATTATTATTATTATTTTGTGGTGATGGTGATGGTGA
chr3	3931740	3931788	49	TTTTAATAAAAATAAAATAATAGTTATTTTTATTTTATTTTTATTAAAA
chr3	3940130	3940175	46	GGTTTAGGCTTAGGTTTAAGTTTAGGTTTAGGTTTAGGTTTAAATT
chr3	3940139	3940178	40	TTAGGTTTAAGTTTAGGTTTAGGTTTAGGTTTAAATTTAA
chr3	3965974	3966027	54	AAAAATTTAAAAAAAAAAAAAAAAAAAAAGGGTTTTTTTTTTTTTTAAATTTTT
chr3	3975220	3975277	58	TTTTTTTTTTTTTTTTTTTTTGTGTGTGTGTGTTTATAAAAAAAAAAAAAAGAAAAAA
chr3	4027000	4027052	53	GGAAAATAAAAAAAAAAAAAAAAAGATAATATTTTTTTTTTTTTTTATTTTTT
chr3	4045251	4045298	48	TTTTTTTTTTTTTTGTTTGTTTTAAAATATAAATAAAAAAAAAAAAAA
chr3	4052894	4052939	46	AGTGGTGGTGGTGGTGGTAGTGGTTGTTGTTGTTGTTGTTGTTGTT
chr3	4052893	4052943	51	GAGTGGTGGTGGTGGTGGTAGTGGTTGTTGTTGTTGTTGTTGTTGTTGTTT
chr3	4052897	4052942	46	GGTGGTGGTGGTGGTAGTGGTTGTTGTTGTTGTTGTTGTTGTTGTT
chr3	4073393	4073430	38	GAATGTGTGTGTGTGTGTGTATATGTATATATGCGTTT
chr3	4077534	4077575	42	TTTTTTTTTTTTTTTTGGTTGTGATTAAAAAAAAAAAAAAAA
chr3	4113582	4113620	39	AATAATACCACACATTGAAATTTAATGTGTGGTATTGTT
chr3	4125350	4125405	56	GGAAAAAAAAAAAAAAAAAAAAATGCCCAATTTTTTTTTTTTTTTTTTTTTTTTTT
chr3	4273813	4273860	48	TATTATTATTATTATTTTTAAAAAATGATGAAAATGATAATGGTGATA
chr3	4281580	4281632	53	AAAAATTTTATAAAAAAAAAATTTTTTAGATATTTTTTTTTTATAAAATTTTT
chr3	4317480	4317525	46	AAAAAAAAAAAAAATAAAAATAAATCATTTTGTTTTTTTTTTTTTT
chr3	4332034	4332074	41	TGTATATATGTATATGTAAATGTTGTATGTATGTATGTATA
chr3	4333566	4333613	48	TTTTTTTTTTTTTTTTTTATTCATAAGACTAAAAAAAAAAAAAAAAAA
chr3	4353956	4354004	49	TTTTATTTTTTTTTTTTTTTGTTTTGTTTAAAAAAAAAAAAAGATAAGA
chr3	4397817	4397906	90	CAAACATATTAAAAAAACATATTAGGTATTTCTCCATTTATATGTTTTTTTAAATGGAGAAATACCTAATATGTTTTTTTAATATGTTTG
chr3	4407289	4407332	44	AATCGATACCATTGGTGGTTTATTGATTGTTAATGGTATTGATT
chr3	4414901	4414940	40	ATTTTTTTTTTTTTTTTTTGAAAAAGAAAAAAGAAAAAAT
chr3	4419253	4419294	42	ATTGATTGATTGATTGATTGATTGATTGATTGATTGATTGAT
chr3	4419256	4419295	40	GATTGATTGATTGATTGATTGATTGATTGATTGATTGATT
chr3	4419702	4419740	39	AAAAAAAAAAAAAAAAATTGAATTTTTTTTTTTTTTTTT
chr3	4491182	4491239	58	AAAAAAAAAAAAAAAAAAAAAAAGGTTACTTTAATTTTTTTTTTTTTTTTTTTTTTTT
chr3	4516436	4516481	46	AAAAAAAAAAAAAAAAGTTTAATATTAAACTTTTTTTTTTTTTTTT
chr3	4518478	4518525	48	TTTTTTTTTTTTTTTTTTTGTTTTAAATCAAAAAAAAAAAAAAAAAAA
chr3	4545139	4545194	56	ATTTTGAAAAAAAAAAAAAAAGTCAACTGTTTCATTTTTTTTTTTTTTTTCAAAAT
chr3	4551863	4551900	38	TAATTAATTAATTAATTAATTAATTAATTAATTAATTA
chr3	4551864	4551903	40	AATTAATTAATTAATTAATTAATTAATTAATTAATTAATT
chr3	4586533	4586571	39	GAAAAAAAAAAAAAAAATTCAATTTTTTTTTTTTTTTTT
chr3	4634045	4634094	50	AAAAAAAAAAAAAAAAAAAAAGATATTGTTTTTTTTTTTTTTTTTTTTTT
chr3	4670921	4670979	59	AAAAAAAAAAAAAAAAAAAAAAAGTCAAAAAACTATTTTTTTTTTTTTTTTTTTTTTTT
chr3	4700782	4700819	38	AAAAAAAAAAAACCATTATATAATGGTTTTTTTTTTTT
chr3	4712481	4712532	52	TTTTTTTTTTTTTTTTTTAATCTTTTAATTGATTAAAAAGAAAAAAAAAAAA
chr3	4724722	4724771	50	TAAAAAAGTTGTATAGGTAAATAAAATTATTTACCTATACAACTTTTTTA
chr3	4733731	4733774	44	TATTTTTAATGATTTTAATAATTGTATTGAAATCATTAGAGATA
chr3	4746759	4746822	64	ATATATATATATATATATATATATATATATATATATATATATATATATATATATATATATATAT
chr3	4746760	4746823	64	TATATATATATATATATATATATATATATATATATATATATATATATATATATATATATATATA
chr3	4757447	4757490	44	TTTTTTATTTTTTATTTTTTTTTGAAAAAATAAAAAATAAAAAA
chr3	4818808	4818856	49	TTTTTTTTTTTTTTTTTTTAATTGGGGAATAAAAAAAAAAAAAAAAAAA
chr3	4832855	4832909	55	TTTTTTTTTTTTTTTTTTTTGTTTAGAAGAAAAATAAAAAAAAAAAAAAAAAAAA
chr3	4848948	4849010	63	AAAAAAAAAAAAAAAAAAAAAAAAATTTTGAGGGTTGGTTTTTTTTTTTTTTTTTTTTTTTTT
chr3	4860025	4860140	116	TATTGATATTGATATTGATATTGGTATTGGTATTGGTATTGGTATTGGTATTGGTATTGGTATTGGTATTGGTATTGGTATTGGTATTGGTATTGGTATTGGTGTTGATATTGGTA
chr3	4860027	4860144	118	TTGATATTGATATTGATATTGGTATTGGTATTGGTATTGGTATTGGTATTGGTATTGGTATTGGTATTGGTATTGGTATTGGTATTGGTATTGGTATTGGTGTTGATATTGGTATTAG
chr3	4901628	4901691	64	TTTTTTTTTTTTTTTTTTTTTTTTTTTGACCTTAATTAAGAAGAAAAAAAAAAAAAAAAAAAAA
chr3	4902930	4902982	53	TTTTTTTTGAAAAAAAAAAAAAAACTAAAATTTTTTTTTTTTTTTGAAAAAAG
chr3	4926156	4926206	51	GATGATGATGGTGATGATGATTTTAAACTTATTATTATTATTATTATTATT
chr3	4942770	4942830	61	AAAAAAATAAAAATAAAAAAAAAAAATCAAAAACTTTTTTTTTTTTTATTTTTATTTTTTT
chr3	4968205	4968254	50	AAAAAAATAATTTATTTTGGGATTGATTATTCAAAATGAGTTATTTTTTT
chr3	4978829	4978866	38	TTTTTTTTTTTTTTTTGAATTTAAAAAAAAAAAAAAAA
chr3	4998539	4998584	46	AAAAAAAGTAATAATAATATTAATTAATATTATTATTATTTTTTTT
chr3	5033353	5033414	62	TATTGGTATTGGTGTTGGTATTGGTATTGGTATTGGTATTGGTATTGGTATTGGTATTGGTA
chr3	5033356	5033417	62	TGGTATTGGTGTTGGTATTGGTATTGGTATTGGTATTGGTATTGGTATTGGTATTGGTATTG
chr3	5042922	5042968	47	TTTTTGTTTTGTTTTTTTTTTAAAAAAAAAAAAAAATAAAATAAAAA
chr3	5131898	5131953	56	TTTTTTTTTTTTTTTTTTTTTTTCAAACCAATCAAAAAAAAAAAAAAAAAAAAAAA
chr3	5220793	5220836	44	TTTTTTTTTTTTTTTTTTGGCAATTTAAGAAAAAAAAAAAAAAA
chr3	5224170	5224210	41	TATTATTATTATTATTATTATTAGTAATAATAATAGTGATA
chr3	5224169	5224214	46	ATATTATTATTATTATTATTATTAGTAATAATAATAGTGATAATAT
chr3	5224173	5224213	41	TATTATTATTATTATTATTAGTAATAATAATAGTGATAATA
chr3	5226068	5226111	44	TTTTTTTTTTTTTTTTTTTTAATTTAAAAAAAAAAAAAAAAAGA
chr3	5226067	5226113	47	GTTTTTTTTTTTTTTTTTTTTAATTTAAAAAAAAAAAAAAAAAGAAT
chr3	5226069	5226112	44	TTTTTTTTTTTTTTTTTTTAATTTAAAAAAAAAAAAAAAAAGAA
chr3	5249484	5249535	52	TTTTTTTTTTTTTTTTTTTTATATTAATAGTTAAAAAAAAAAAAAAAAAAAA
chr3	5252829	5252882	54	TTTTTTTTTTTTTTTTTAAAAAAATATTATTTTTTTTAAAAAAAAAAAAAAAAA
chr3	5257643	5257686	44	TATATATATATATATATATATATATATATATATATATATATATA
chr3	5366610	5366671	62	TAGTATTAGTATTAGTATTAGTATTGGTATTAGTATTAGTATTAGTATTAGTATTAGTATTA
chr3	5366613	5366674	62	TATTAGTATTAGTATTAGTATTGGTATTAGTATTAGTATTAGTATTAGTATTAGTATTAGTA
chr3	5393761	5393802	42	GGTATTGGTATTGGTATTGGCATTGGTATTGATATTGGTATT
chr3	5393817	5393854	38	TATTGGTATTGGTATTGATATTAGTATTGATATTGATA
chr3	5393820	5393857	38	TGGTATTGGTATTGATATTAGTATTGATATTGATATTG
chr3	5408195	5408245	51	AAAAAAAAAAAAAAAGTATGAAACTGATTGTTGTGTTTTTTTTTTTTTTTT
chr3	5410046	5410091	46	AAATGGTGATTTATTATCATTCAATATTGATGGTAGATTATCATTT
chr3	5423221	5423288	68	TTTTTTTTTTTTTTTTTTTTTTTTTTTTTTTTTTTTTTTAAAAAAAAAAAAAAAAAAAAAAAAAAAGA
chr3	5439091	5439135	45	AAAAGAAATAAAAAAAAGAGATATATTTTTTTTTTTATTTTTTTT
chr3	5455702	5455756	55	AAAATAAATAAAAAAAAAGAAATTAAATTATTATTTTTTTTTTTTTATTTATTTT
chr3	5493748	5493794	47	TAGTACTATTGGTAGTAGTACTACTATTATTATTATTAGTAGTACTA
chr3	5549262	5549301	40	ACGTGTGTGTGTATATATGTGTGTGTGTATATATGTGTGT
chr3	5549264	5549309	46	GTGTGTGTGTATATATGTGTGTGTGTATATATGTGTGTACATATAT
chr3	5549265	5549310	46	TGTGTGTGTATATATGTGTGTGTGTATATATGTGTGTACATATATA
chr3	5616502	5616562	61	TTTTTTTTTTTTTTTTTTTTTTTTTTTGAAAAAAAAAAAAAAAAAAAAAAAAAAAAAAAGA
chr3	5616501	5616564	64	ATTTTTTTTTTTTTTTTTTTTTTTTTTTGAAAAAAAAAAAAAAAAAAAAAAAAAAAAAAAGAAT
chr3	5616503	5616563	61	TTTTTTTTTTTTTTTTTTTTTTTTTTGAAAAAAAAAAAAAAAAAAAAAAAAAAAAAAAGAA
chr3	5629448	5629493	46	ATAAATAATATTATTTAAATAATATTATTTAAATAATATTATTTGT
chr3	5664049	5664087	39	AAAAAAAAAAGAATATAAAATTTATATTTTTTTTTTTTT
chr3	5697285	5697336	52	ATTTGGTGAAGATCCAATTGGAGATCTTGGACTAATTGGATTTTTACTAGAT
chr3	5720779	5720826	48	AAAAAAAAAAATAACAATTAATTTTTTTTAATTGTTATTTTTTTTTTT
chr3	5734897	5734946	50	TAAAAAAAAAAAAAAAAATATATAAAAAGTTATTTTTTTTTTTTTTTTTG
chr3	5755995	5756032	38	TGGTGTTACTATTAGTGGTGTTGCTGGTAGTAGTATTG
chr3	5851969	5852045	77	TGTTGTTATTGTTGTTGTTGTTGTTATTGTTGATGTTGATGATGTTGATGATGACGATGATGATGATGATGATGATG
chr3	5872468	5872515	48	GTTGTTGTTGTTGTTGTTGTTGTTGTTGTTGGTGGTGGTGGTGGTAGT
chr3	5920579	5920633	55	ATTTAAAAAGCATATAAATTTATATGTTGCATATAAATTTATATGCTTTTTAAAT
chr3	5988626	5988670	45	ATATATATATATATATTTTTTAAAAAAAAATATATATATATATAT
chr3	6000986	6001031	46	TTTTTTTTTTTTTTTTTTATTAAACATTAAAAAAAAAAAAAAAAAA
chr3	6051711	6051757	47	AAAAAGAAAAAAAAAATAATATAATATATTATTTTTTTTTTTTTTTT
chr3	6053908	6053961	54	TTTTTTTTTTTTTTTTTTTTTATCTAAATGTTTGAAAAAAAAAAAAAAAAAAAA
chr3	6067942	6067987	46	TTTTAAAGTTTTTAAGAATAAATATTTATTTTTAAAGATTTTAAAA
chr3	6130384	6130426	43	GTATTACTATTATTATTATTATTAATAGTAGTGGTAGTAGTAT
chr3	6130388	6130425	38	TACTATTATTATTATTATTAATAGTAGTGGTAGTAGTA
chr3	6136019	6136072	54	AAAAAAAAAAAAAAAAAAAAAATTTCTTTTCTTTTTTTTTTTTTTTTTTTTTTT
chr3	6151976	6152031	56	TGTTGGTGTTGGTGTTGGTGTTGGTGTTGGTGTTGGTGTTGGTGTTGGTGTTGGTA
chr3	6151981	6152032	52	GTGTTGGTGTTGGTGTTGGTGTTGGTGTTGGTGTTGGTGTTGGTGTTGGTAT
chr3	6184093	6184141	49	AAAAAAAAAAAAAAAAATTTCATTCATGAAAATTTTTTTTTTTTTTTTT
chr3	6219978	6220046	69	AAAAAAAAAAAAAAAAAAAATAGAATTGATTTGCAGCAAATCAATTCTATTTTTTTTTTTTTTTTTTTT
chr3	6233593	6233647	55	GGAAAAAAAAAAAAAAAAAAAATACATATTATATTTTTTTTTTTTTTTTTTTTTT
chr3	6246522	6246564	43	GATGGTTGTAATGATGACATACTTTGTTGTTGTTGTAATTGTT
chr3	6255049	6255096	48	AAAAAAAAAAAAAAAAAAACAAATTCTATTTTTTTTTTTTTTTTTTTT
chr3	6256587	6256636	50	AAAAAAAAAAAAAAAAAAAATTCGTTTTTTTTTTTTTTTTTTTTTTTTTT
chr3	6258177	6258224	48	AAAAAAAAAAAAAAAAAGGTTAACAACCATTTTTTTTTTTTTTTTTTT
chr3	6265749	6265810	62	TTTTTTTTTTTTTTTTTTTTTTTTTTTTATTTTCACAAAAAAAAAAAAAAAAAAAAAAAAAA
chr3	6265746	6265814	69	TGATTTTTTTTTTTTTTTTTTTTTTTTTTTTATTTTCACAAAAAAAAAAAAAAAAAAAAAAAAAAATTG
chr3	6265750	6265811	62	TTTTTTTTTTTTTTTTTTTTTTTTTTTATTTTCACAAAAAAAAAAAAAAAAAAAAAAAAAAA
chr3	6267042	6267086	45	TATGTGTATGTGTATGTGTGTGTGATATGTGTGTGTATGCGCATA
chr3	6286881	6286925	45	TAAAAAAAAAAAAAAAAAAATGAAAATTTTTTTTTTTTTTTTTTA
chr3	6286883	6286924	42	AAAAAAAAAAAAAAAAAATGAAAATTTTTTTTTTTTTTTTTT
chr3	6297684	6297725	42	GTTTTTTTTTTTTTTTTTTTTTGGGGGGAAAAAAAAAAAAAT
chr3	6297686	6297724	39	TTTTTTTTTTTTTTTTTTTTGGGGGGAAAAAAAAAAAAA
chr4	10814	10923	110	ATAATAATAATAATAATAATAATAATAATAATAATAATAATAATAATAATAATAATAATAATTATTATTATTATTATTATTATTATTATTATTATTATTATTATTATTAT
chr4	17151	17224	74	AGATTTTCTAAAAATAGAATTGAAGTTATTAAATTATCAAATTTAATAACTTCAATTCTATTTTTAGAAAATTT
chr4	18737	18796	60	AAAAAAAAAAAAAAAAAAAAAAGGGTTTTTTTTTTTTTTTTTTTTTTTTTTTTTTTTTTT
chr4	36229	36275	47	TATTGTTGTTGTTGTTGTTGTTGGTGGTAGTGGTGGTGGTGATGATA
chr4	36231	36276	46	TTGTTGTTGTTGTTGTTGTTGGTGGTAGTGGTGGTGGTGATGATAG
chr4	37243	37304	62	TGAATTTGAATTTGGATTTGAATTTGGATTTGAATTTGGATTTGAATTTGAATTTGAATTTA
chr4	37247	37306	60	TTTGAATTTGGATTTGAATTTGGATTTGAATTTGGATTTGAATTTGAATTTGAATTTAAA
chr4	76898	76974	77	ATTTAAATTAAACAATCAAATAAAAAAATAAAAAAATAGTATTTTTTTATTTTTTTATTTGATTGTTTAATTTAAAT
chr4	273237	273287	51	AAAAAAAAATAAAAAAAAAAAATTTCGATTTTTTTTTTTTTATTTTTTTTT
chr4	298193	298242	50	GTAATAGTAATAGTAGTGGTTGTTGTTGTTGTTGTTGTTGTTGTTGTTGT
chr4	307525	307573	49	TTGAATTTTTTTTTTTTTTTTTTTTTTTGAAAAAAAAAAAAAAATTTGA
chr4	379259	379304	46	ATATATATATATATATATATATATATATATATATATATATATATAT
chr4	379260	379305	46	TATATATATATATATATATATATATATATATATATATATATATATA
chr4	382646	382685	40	TTTATATATATATATATATATATATATATATATATATAAA
chr4	456029	456077	49	AATAAAAAAAAAAAAAAAAAAAATTGAAATTTTTTTTTTTTTTTTTATT
chr4	456035	456074	40	AAAAAAAAAAAAAAAAATTGAAATTTTTTTTTTTTTTTTT
chr4	487385	487428	44	TATGAGTTTTAATTGTGTTTTAAATAATACAATTAGAACTTGTA
chr4	522357	522400	44	TATGAGTTTTAATTGTGTTTTAAATGATACAATTAGAATTTGTA
chr4	592171	592213	43	TGATGATGATGATGGTGATACATTGTTATTATTATTGTTATTA
chr4	595038	595085	48	ATATATATATATATATATATATTTATGTATATATATATATATATATAT
chr4	595039	595086	48	TATATATATATATATATATATTTATGTATATATATATATATATATATA
chr4	595061	595118	58	TATGTATATATATATATATATATATACATACATATATATATATATATATATATATATA
chr4	595062	595119	58	ATGTATATATATATATATATATATACATACATATATATATATATATATATATATATAT
chr4	618241	618300	60	AATTGATTGATTGATTGATTGATTGATTGATTGATTGATTGATTGATTGATTGATTGATT
chr4	618242	618303	62	ATTGATTGATTGATTGATTGATTGATTGATTGATTGATTGATTGATTGATTGATTGATTGAT
chr4	623484	623529	46	AAGAAAAAAAAAAAAAAAAAAAAAAACTTTTTTTTTTTTTTTTTTT
chr4	623483	623531	49	TAAGAAAAAAAAAAAAAAAAAAAAAAACTTTTTTTTTTTTTTTTTTTTG
chr4	623485	623530	46	AGAAAAAAAAAAAAAAAAAAAAAAACTTTTTTTTTTTTTTTTTTTT
chr4	636118	636163	46	TTTTTTGTTTTTTTTTTTTTTTATTTAAAAAAAGAAAAGTAAAAAA
chr4	641780	641818	39	GTAATGGTGGTGATAAATTTAATTTATTACTACTATTGC
chr4	651039	651081	43	TATATATAACTAAAAAAGACTATTTTTTTTTTAGTTATATATA
chr4	660936	660979	44	TATTTTTTTTTTTTTTTTTTTAATAAAGAAAAAAAAAAAAAATA
chr4	660939	660977	39	TTTTTTTTTTTTTTTTTTAATAAAGAAAAAAAAAAAAAA
chr4	664267	664310	44	AAAAAAAAAAAAAAAATTTTAAAAGGGGTTTTTTTTTTTTTTTT
chr4	714019	714066	48	TTTTTTTTTTTTTTTTTTTGGCCATTAAAAAAAAAAAAAAAAAAAAAA
chr4	735553	735620	68	TGATGTTGATGTTGATGTTGATGTTGATGTTGATGTTGATGTTGATGTTGATGTTGATGTTGGTGTTG
chr4	735556	735623	68	TGTTGATGTTGATGTTGATGTTGATGTTGATGTTGATGTTGATGTTGATGTTGATGTTGGTGTTGATG
chr4	735595	735641	47	TGATGTTGATGTTGATGTTGGTGTTGATGATGTTGATGTTAATGTTG
chr4	735622	735671	50	TGATGTTGATGTTAATGTTGTTGTTGATGTTGATGTTGATGTTGATGTTG
chr4	735643	735698	56	TGTTGATGTTGATGTTGATGTTGATGTTGATGTTGATGTTGATGTTGGTGTTGATG
chr4	735641	735706	66	GTTGTTGATGTTGATGTTGATGTTGATGTTGATGTTGATGTTGATGTTGGTGTTGATGTTGATGGT
chr4	735649	735704	56	TGTTGATGTTGATGTTGATGTTGATGTTGATGTTGATGTTGGTGTTGATGTTGATG
chr4	737609	737660	52	AAAAAAAAAAGAAAAGAAAAATTTTTTTTTTTTTTTTTTTTTTTTTTTTTTT
chr4	776822	776874	53	ATTATTATTATTATTACTATTATTATTATATTGATGGTGGTGATGATGATGAT
chr4	861878	861922	45	AAAAAATAAAAAAAATAAAAATAATTTTTATTTTTTTTATTTTTT
chr4	887106	887145	40	CATGGTTATGGTCATGGTCATGATTATGATCGTGATTATG
chr4	891123	891172	50	TATTATTGTTATTATTAATGTTATTATTGTTATTGGTGGTGGTAGTGGTG
chr4	891138	891175	38	TAATGTTATTATTGTTATTGGTGGTGGTAGTGGTGTTG
chr4	898894	898960	67	TTTAGTGATTTAACACAGACTTACAAAAAAAACTTTTTTTTTTGTAGGTCTGTGTTAAATCACTAGA
chr4	947248	947287	40	TTATATATATATATATATATATATATATATATATATATAA
chr4	952400	952455	56	AAAAAAAAAAAAAAAAAAAAAAAAAAATTCCACTTTTTTTTTTTTTTTTTTTTTTT
chr4	952560	952610	51	TTTTTTTTTTTTTAAAAAAAAAATTTTTAATTTTTTTTAAAAAAAAAAAAA
chr4	963705	963744	40	AAAAAAAAGGGGGGTTTTTAAAAAAGTTTTTTTTTTTTTT
chr4	999940	999983	44	TTTTTTTTTTTTTTTTTTTTTTTTTGAAAAAAAAAAAAAAAAAA
chr4	999937	999987	51	TGATTTTTTTTTTTTTTTTTTTTTTTTTGAAAAAAAAAAAAAAAAAAATTA
chr4	999941	999984	44	TTTTTTTTTTTTTTTTTTTTTTTTGAAAAAAAAAAAAAAAAAAA
chr4	1039597	1039648	52	AAAAAAAAAAAAAAAAAAAAAAAAAATTTTTTTTTTTTTTTTTTTTTTTTTT
chr4	1052543	1052596	54	TTTTTTATTTTTTTTTTTTTTTATATTAAAAAAAAGAAAAAAAAAAATAAAAAA
chr4	1060873	1060912	40	TTTTTATTTTTTTTTTTTTTAAAAAAAAAAAAGATGGAGA
chr4	1088063	1088104	42	TTTTTTTTTTTGAATTATTTTAAAATAATTCAAAAAAAAAAA
chr4	1088945	1088992	48	AAAAAAAAAAAAAAAATAAATAACTTTTTTTATTTTTTTTTTTTTTTT
chr4	1109884	1109931	48	TTTGTTGTTGTTGTTGTTGATGATGAAGATGATAATGATGGTGATGAA
chr4	1118974	1119021	48	TGGTGGTGGTGGTGGTGGTTGTTGTTGTTGTTGTTGTTGTTGTTGTTG
chr4	1118995	1119044	50	TTGTTGTTGTTGTTGTTGTTGTTGTTGCTCGATGATGATGATGATGATGA
chr4	1143424	1143464	41	TAAATATTTTTTTTTTTTTATTAAAAAAAAAAAAGTGTTTA
chr4	1174705	1174747	43	AAAAAAAAAAAAAAAATTGGAACTCAATTTTTTTTTTTTTTTT
chr4	1176608	1176649	42	TATTTTTTATTTTATATTGTATTCAATATAAAATAAAAAATA
chr4	1179693	1179734	42	TATATGTATATATATATTAAATATAATATATATATATATATA
chr4	1242059	1242097	39	TTTTTTTTTTTTTTTTAAACTTTAAAAAAAAAAAAGGGG
chr4	1358011	1358054	44	TGGTGTTGATGTTGGTGTTGATGTTGGTGTTAATGTTGATGCTG
chr4	1358016	1358061	46	TTGATGTTGGTGTTGATGTTGGTGTTAATGTTGATGCTGATGTTGA
chr4	1358029	1358099	71	TGATGTTGGTGTTAATGTTGATGCTGATGTTGAAGGGGTTGATGTTGGTGTTGATGTTGGTGTTGATGTTG
chr4	1360174	1360223	50	TGTTGGTGTTGGTGTTGGTATTATTGTTGGTGTTGATATTGATGTTGATG
chr4	1399876	1399921	46	TAAAAAAAAAAAAAAAAAAATTTTTTCTTTTTTTTTTTTTTTTTTA
chr4	1408285	1408352	68	TTTTTTTTTTTTTTTTTTTTTTTTTTTTGATTGGTTGGATAAAAAAAAAAAAAAAAAAAAAAAAGAGA
chr4	1424645	1424714	70	TGATTGATTGATTGATTGATTGATTGATTGATTGATTGATTGATTGATTGATTGATTAATTAATTAATTA
chr4	1424643	1424720	78	AGTGATTGATTGATTGATTGATTGATTGATTGATTGATTGATTGATTGATTGATTGATTAATTAATTAATTAATTGTT
chr4	1424649	1424718	70	TGATTGATTGATTGATTGATTGATTGATTGATTGATTGATTGATTGATTGATTAATTAATTAATTAATTG
chr4	1424688	1424738	51	TTGATTGATTGATTAATTAATTAATTAATTGTTGATTGATTGATTGATTGA
chr4	1447717	1447782	66	TATGTGTGTATGTGTGTATATGTGTATATGTGTATTTGTGTATGTGTATATGTGTATATGTGTATA
chr4	1449472	1449520	49	GATTGTTACTATTATTATTAATATTATTATGATGATGGTGGTGATGATT
chr4	1454499	1454542	44	AATTTTTTTTTTTTTTTTTATTTCCAAAAAAAAAAAAAAAGATT
chr4	1460513	1460588	76	AATTAATTAATCGATTGATTGATTGATTGATTGATTGATTGATTGATTGATTGATTGATTGATTGATTGATTGATT
chr4	1460515	1460590	76	TTAATTAATCGATTGATTGATTGATTGATTGATTGATTGATTGATTGATTGATTGATTGATTGATTGATTGATTGA
chr4	1464061	1464116	56	TTTTTTTTTTTTATTTTTTTTTAATAAATAAAATGAAAAAAAATGAAAAAAAAAAA
chr4	1490988	1491035	48	AAAAAAAAAAAAAAAAAAATAAGGAAATATTTTTTTTTTTTTTTTTTT
chr4	1502729	1502768	40	TGTATAACAAAATTTGATTTAAATTAAATTTTGTTATACA
chr4	1519934	1519976	43	ATTGTGGTGGTGGTGGTGGAGTATTCGTTGTCGTTGTTGTAGT
chr4	1545382	1545431	50	AAAAAAAAAAAAAAAAAAAAACTTGTTTCGTTTTTTTTTTTTTTTTTTTT
chr4	1550666	1550711	46	AAAAAAAAAAAAAAAAAATTTTGGCTCGTTTTTTTTTTTTTTTTTT
chr4	1555505	1555542	38	ATATATTAATATATTAATATATTAATATGTTAATATGT
chr4	1555508	1555547	40	TATTAATATATTAATATATTAATATGTTAATATGTTAATA
chr4	1565692	1565739	48	TTTTTTTTTTTTTTTTTATGTTTAAATAAATAAAAAAAAAAAAAAAAA
chr4	1592711	1592757	47	AAAAAAAAAAAAAAAAAAAAAAAAAATTTTTTTTTTTTTTTTTTTTT
chr4	1592709	1592760	52	TTAAAAAAAAAAAAAAAAAAAAAAAAAATTTTTTTTTTTTTTTTTTTTTTAA
chr4	1592712	1592758	47	AAAAAAAAAAAAAAAAAAAAAAAAATTTTTTTTTTTTTTTTTTTTTT
chr4	1611571	1611650	80	GAAAAAAAAAAAAAAAAAAAAAAAAAAAAAAAAAATTTCACCTTTTTTTTTTTTTTTTTTTTTTTTTTTTTTTTTTTTTT
chr4	1641549	1641595	47	TACTATTATTATTATTATTTGTAGAAGTAGTAGTAGTAGTAGTAGTG
chr4	1701408	1701445	38	ATTGATTGATTGATTGATTGATTGATTGATTGATTGAT
chr4	1701409	1701448	40	TTGATTGATTGATTGATTGATTGATTGATTGATTGATTGG
chr4	1759524	1759568	45	AAAATAAAAAAAAAAAAAAAATTTTTTTTTTTTTTTTTTTGTTTT
chr4	1781041	1781097	57	TTTTTTTTTTTTTTTTTTTTTATTCAATTTTACAATGGAAAAAAAAAAAAAAAAAAA
chr4	1801253	1801306	54	GTGATGGTGATGGTGATGTTGTAGTTGTAGTAGTAGTATTATTATTATTATTAT
chr4	1801383	1801424	42	TATATATATATATATGTGTGTGTGTGTGTGTGTGTGTGTATG
chr4	1801384	1801425	42	ATATATATATATATGTGTGTGTGTGTGTGTGTGTGTGTATGT
chr4	1829499	1829546	48	GTTGTTGTTGTTGTTGATGATGTTGTTACTGTTGATGATGATGATGAT
chr4	1838956	1839002	47	ATTTTTTTTTTTTTTTTTTAAATACCCAAAAAAAAAAAAAAAAAAAT
chr4	1897840	1897889	50	TTTTTTTTTTTTTTTTTATTTTTTGATGTTAATAAAAGAAAAAAAAAAAA
chr4	1952540	1952585	46	AAAAAAAAAAAAAAGAGGTATAAATATATTTTTTTTTTTTTTTTTT
chr4	1990608	1990659	52	TTTTTTTTTTTTTTTTTTGGAAAGAAACTAATTTAAAAAAAAAAAAAAAAAA
chr4	2018583	2018637	55	AAAAAAAAAAAAAAAAAAAAAATTTTGGTGTAATTTTTTTTTTTTTTTTTTTTTT
chr4	2020704	2020747	44	ATAGTAGTGGTGGTGGTTTTTGTTTAAATTATTATTATTATTAT
chr4	2079294	2079365	72	GAAAAAAAAAAAAAAAAAAAAAAAAAAATTGAAAAAAAATTTAATTTTTTTTTTTTTTTTTTTTTTTTTTTT
chr4	2120081	2120127	47	AAAAAATTAATTTTTTAAAAATTATTATTTTAAAAAATTAATTTTTT
chr4	2122667	2122713	47	TTTTTTTTTTTTTTTGGGGGGTTTTTTTTTTTGAAAAAAAAAAAAAA
chr4	2129931	2129980	50	GAAGAGGAAAAAAAAAAAAATAACTTTTTTTTTTTTTTTTTTTTTTTTTT
chr4	2148232	2148287	56	AAAAAAAAAAAAAAAAAAAAAAAGAAAATTCACTTTTTTTTTTTTTTTTTTTTTTT
chr4	2173673	2173710	38	GTTGTTGTTGTTGGTTCAATTGAATCAGTAGTAGTAGT
chr4	2176043	2176110	68	TTGTTGTTGCTGTTGTTGTTGTTGTTGTTGTTGTTGTTGAACAGCAGCGGCAGCAGCAGCAGCGGCAG
chr4	2176045	2176111	67	GTTGTTGCTGTTGTTGTTGTTGTTGTTGTTGTTGTTGAACAGCAGCGGCAGCAGCAGCAGCGGCAGC
chr4	2222255	2222305	51	CCAATTCAAAAAAAAAAAAGTTGTATAAGAATTTTTTTTTTTTTGAATTGG
chr4	2289227	2289275	49	TTGATAATGATGATGATGTTATTGATACTGGTGTTGTTGTTGTTATCAA
chr4	2412129	2412177	49	TTTTTTTTTTTTTATTTTTAAAACTTGTTTGGAAATAGAAAAAAAAAAA
chr4	2431642	2431695	54	AAAAAAAAAAAAAAAAAAAAAATGAAAATAATTTTTTTTTTTTTTTTTTTTTTT
chr4	2463902	2463958	57	AAAAAAAAAAAAAAAAAAAAAAAAAAAAATAACTTTTTTTTTTTTTTTTTTTTTTTT
chr4	2463901	2463960	60	TAAAAAAAAAAAAAAAAAAAAAAAAAAAAATAACTTTTTTTTTTTTTTTTTTTTTTTTTG
chr4	2463903	2463959	57	AAAAAAAAAAAAAAAAAAAAAAAAAAAATAACTTTTTTTTTTTTTTTTTTTTTTTTT
chr4	2464850	2464889	40	AATAATAATAATAATAATTTAAATTATTATTATTATTATT
chr4	2466538	2466582	45	AAAAAAAAAAAAATTTTTTAAATATTAAAAAATTTTTTTTTTTTT
chr4	2466570	2466615	46	TTTTTTTTTTTTTTTTTTTCAAAAAAAAAAAAAAAAAAAAAAAAAA
chr4	2478781	2478818	38	TAAAAATAATAATTACAATATTGTAATTATTATTTTTA
chr4	2482851	2482897	47	TTTTTTTTTTTTTTTTTAATTAATAATGTTAAAAAAAAAAAAAAAAA
chr4	2486245	2486283	39	ATTTTATTATTATTATTATTGTGGTGGTGGTGGTAAAAT
chr4	2499107	2499149	43	GAAGAAAAAAAAATAAAAATTTTATTTTTATTTTTTTTTTTTT
chr4	2509349	2509394	46	AAAAAAAAAAAAAAAAAATTATATCTGATTTTTTTTTTTTTTTTTT
chr4	2524778	2524849	72	GAGAAATTAAATATTAATTAAATTTCAAAAAAAATCGATTTTTTTTGAAATTTAATTAATATTTAATTTCTC
chr4	2531043	2531082	40	TTGTGTGTGTGTGTGTGTGTGTGTGTGTGTGTGTGTATAA
chr4	2545800	2545841	42	AAAAAAAAAAAAAAAAAATATTCGTTTTTTTTTTTTTTTTTT
chr4	2602752	2602798	47	AAAAAAAAAAAAAAAAAGTGAAAATCCAATTTTTTTTTTTTTTTTTT
chr4	2613334	2613385	52	TTTTTTTTTTTTTTTTTAAATTAAATTTTTAATTTAAAAAAAAAAAAAAAAA
chr4	2675807	2675844	38	AAAAAAAAAAAAAAAAAATGTTTTTTTTTTTTTTTTTT
chr4	2677904	2677965	62	TATATATATATATATATATATATATATATATATATATATATATATATATATATATATATATA
chr4	2677903	2677968	66	TTATATATATATATATATATATATATATATATATATATATATATATATATATATATATATATATAA
chr4	2677906	2677967	62	TATATATATATATATATATATATATATATATATATATATATATATATATATATATATATATA
chr4	2683492	2683534	43	TTTTTTTTTTTTTTTTTGACTGGATTAGGAAAAAAAAAAAAAA
chr4	2708856	2708907	52	TGTAGTTTCTGTAGTTGCACTTTCTGTTATAGGTGTAGTTGTAGAAGCTGCA
chr4	2712968	2713059	92	TGGTGTTGGTGTTGGTGTTGGTGTTGGTGTTGGTGTTGGTGTTGGTGTTGGTGTTGGTGTTGGTGTTGGTGTTGGTGTTGGTGTTGGTGTTG
chr4	2712971	2713062	92	TGTTGGTGTTGGTGTTGGTGTTGGTGTTGGTGTTGGTGTTGGTGTTGGTGTTGGTGTTGGTGTTGGTGTTGGTGTTGGTGTTGGTGTTGGTA
chr4	2715418	2715459	42	GTTGTTGTTGTTGTTGTTGTTGATGATGATGATGATGATGAT
chr4	2715417	2715463	47	AGTTGTTGTTGTTGTTGTTGTTGATGATGATGATGATGATGATGGTT
chr4	2715421	2715462	42	GTTGTTGTTGTTGTTGTTGATGATGATGATGATGATGATGGT
chr4	2723324	2723371	48	TAATAATAATAATTGCTGTTGTTGTTGTTGTAGTAATTGTTGTTGTTG
chr4	2774281	2774328	48	AAAAAAAAAAAAAAAAAAAGAAATTAGTATTTTTTTTTTTTTTTTTTT
chr4	2774278	2774332	55	ATTAAAAAAAAAAAAAAAAAAAGAAATTAGTATTTTTTTTTTTTTTTTTTTTAAT
chr4	2774282	2774329	48	AAAAAAAAAAAAAAAAAAGAAATTAGTATTTTTTTTTTTTTTTTTTTT
chr4	2774789	2774840	52	TTTTTTTTTTTTTTTTTTTTTGGATTTTTTGAAAAAAAAAAAAAAAAAAAAA
chr4	2863549	2863596	48	GTGTATGTATGTATGTATGTATGTATGTATGTATGTATGTATGTATGT
chr4	2863550	2863597	48	TGTATGTATGTATGTATGTATGTATGTATGTATGTATGTATGTATGTA
chr4	2900283	2900344	62	TTTTTTTTTTTTTTTTTTTTTTAAAAAAAATTTTATTTTTAAAAAAAAAAAAAAAAAAAAAA
chr4	2915025	2915066	42	GGGAATAAAAAAAAAAAATGAAAATTTTTTTTTTTTATTTTT
chr4	2950683	2950748	66	TTTTTTTTTTTTTTTTTTTTTTTTTTTTCCTACAGGATAAAAAAAAAAAAAAAAAAAAAAAAAAAA
chr4	2951047	2951106	60	TTTTTTTTTTTTTTTTTTTTTTTTTTCTTATTATTAAAAAAAAAAAAAAAAAAAAAAAAA
chr4	2976528	2976574	47	GGAAATTTTTTTTTTTTTTTTAACCAATAAAAAAAAAAAAGATTTTT
chr4	2991969	2992035	67	AAAAAAAAAAAAAAGGGGGAGGGGTAGTTTCCCATACAAACTACCCCTCTTTTTTTTTTTTTTTTTT
chr4	3017453	3017499	47	AAGAAAAAAAAAAAAAAAGGTTTTCCTTTTTTTTTTTTTTTTTTTTT
chr4	3053329	3053374	46	AAAAAAAAAAAAAAAAAATCAATTTTGGTTTTTTTTTTTTTTTTTT
chr4	3105442	3105490	49	TTTTTTTTTTTTTTCTAAAAAAATATTATTTTTGGAAAAAGAGAAAAGA
chr4	3128551	3128588	38	TTTTTTTTTTAATATTTTTGGAAATATTAAAAAAAGAA
chr4	3129139	3129205	67	AATATTCCTAAAAAATTTTAAAATAAATAATAATCATTTATTTATTTTAAAATTTTTTAGGAATATT
chr4	3211087	3211143	57	TTTTTTTTTTTTTTTTTTTTTGAAATAGTTTCTTTTAAAAAAAAAAAAAAAAAAAAA
chr4	3214161	3214213	53	TTTTTTTTTTTTTTTTTTAATTATTAGACGAAATTAAAAGAAAAAAAAGAAAA
chr4	3217696	3217750	55	TGGTGATGGTAATGGTGATGATGTAGAGTTGTTGTTGTTGTTGTTGTTGTTGTTG
chr4	3232059	3232100	42	TAACATATAGAATTTGTTTCTTTGGATAAATTTTATATGTTG
chr4	3239141	3239204	64	TTATTATTATTATTATTATTATTATTATTATTACTTGTAGTGGTGGTGGTGGTGGTAGTAGTGG
chr4	3305178	3305235	58	TTTTTTTTTTTTTTTTTTTTTTTTTTTTTTTTTTGGGAAAAAAAAAAAAAAAAAAAAA
chr4	3305177	3305237	61	GTTTTTTTTTTTTTTTTTTTTTTTTTTTTTTTTTTGGGAAAAAAAAAAAAAAAAAAAAAAC
chr4	3305179	3305236	58	TTTTTTTTTTTTTTTTTTTTTTTTTTTTTTTTTGGGAAAAAAAAAAAAAAAAAAAAAA
chr4	3324366	3324411	46	AAAAAAGAGAAAAGAAATATTATTTAGTATTTTTTTTTTTTTTTTT
chr4	3335358	3335407	50	AAAAAAAAAAAAAAAAAAAATCCAAAACATTTTTTTTTTTTTTTTTTTTT
chr4	3335895	3335938	44	TTTTTTTTTTTTTTTTTTAAATATTTGAAAAAAAGAGAGAAAAA
chr4	3371251	3371296	46	ATTTTTTTTTTTTTTTTTATTATTTTGTAAAAAGAAAAAAAAAAGT
chr4	3458696	3458747	52	AAAAAAAAAAAAAAAAAATTTCTAAATTATTAGGTTTTTTTTTTTTTTTTTT
chr4	3460513	3460559	47	TTTTTTGATTTTTTTTTTTTATGATTTAAAAAAAAAAAATTGAGAAA
chr4	3536337	3536387	51	AGAAAAAAAAAAAAAATTTGGTTAGTAATTTTGAGTTTTTTTTTTTTTTTT
chr4	3540569	3540607	39	TATTTATATATATATATATTATATATATATATATAAATA
chr4	3573392	3573437	46	GTTTTTTTTCTTTTTAATTAAATAAAAAGTTAAAAAGAAAAAAAAT
chr4	3573836	3573884	49	AAAAGAAAAAAGAAAAAAATTTCTAATTCATTTTTTTTTTTTTTTTTTT
chr4	3575867	3575916	50	AAAAAAAAAAAAAAAAAAATATTTGATTTAATTTTTTTTTTTTTTTTTTT
chr4	3681143	3681186	44	ATATATAAATATATATATATTATAGTATATATATATTTATATAT
chr4	3746156	3746204	49	ATGATGATGATGATGATGATGTTGTTGTTGTTGTTGTTGTCGTCGTTGT
chr4	3746157	3746206	50	TGATGATGATGATGATGATGTTGTTGTTGTTGTTGTTGTCGTCGTTGTTG
chr4	3796857	3796903	47	TGATGATGATGATGATGATGTTGCTGCTGTTGTTGTTGTTGTTGTTG
chr4	3826777	3826842	66	AAAAGGAAAAAAAAAAAAAAAAAAAAAATTCCCCCCCCTTTTTTTTTTTTTTTTTTTTTTTTTTTT
chr4	3896188	3896250	63	TTCTTATTAAACAAAATATAAATATGATTTTTAAAATTATATTTATATTTTGTTTAATAAGAA
chr4	3896281	3896338	58	AATTGTAAAATAAACAATTTCTATTGGATATCCAATAGAAATTGTTTATTTTACAATT
chr4	3919339	3919383	45	TTTTTTATTTTTTATTTTTAAGAACAAAGAGTAAGGAATGAAAAG
chr4	3929548	3929596	49	AAAAAAAAAAAAAAAAAAATTGTCGATTGGTTTTTTTTTTTTTTTTTTT
chr4	3931607	3931646	40	TTTTTTTTTTTTTTTTTTAAATAAAAAAAAAAAAAAAAAA
chr4	3935080	3935128	49	AAAAAAAAAAAAAAAAAAATAAATGAGTGGTTTTTTTTTTTTTTTTTTT
chr4	4028069	4028116	48	TTTTTTTTTTTTTTTATTGGGAAAATTTTTGGTAAAAAAAAAAAAAAA
chr4	4030562	4030607	46	TTTTTTTTTTTTTTTTTTTTGTTAAAGAAAAAAAAAAAAAAAAAAA
chr4	4069392	4069434	43	ATTATTATTATTACTATTATTATTTGATGGTAATGATGATGGT
chr4	4097773	4097818	46	TTAATATTAATATTAATATTAATATTAATATTAATATTAATATTAA
chr4	4097775	4097822	48	AATATTAATATTAATATTAATATTAATATTAATATTAATATTAATATT
chr4	4101086	4101137	52	TTTTTTTTTTTTTTTTTTTTTAAAATTAAAAAAAAAAAAAAAAAAAAAAAAA
chr4	4116726	4116793	68	TGATGATGTTGTTGTTGTTGTTGTTGTTGCTGCTGTTGTTGATAATGATAATGATGATGACATTGTTG
chr4	4117837	4117886	50	TTTTTTTTTTTTTTTTTTTTTTATTTTTTTAAAAAAAAAAAAAAAAAAGA
chr4	4118796	4118845	50	AAAAAAAAAAAATTTTTTTTTTAAAAACTAAAAAAAAATTTTTTTTTTTT
chr4	4118980	4119025	46	GGTTTTAAAAAAAAAAAAAAAAAAAAATTTTTTTTTTTTTAAAATT
chr4	4229067	4229119	53	CTTTTTTTTTTTTTTTTTTTTTTTTTGAAATAAAAGAAAAAAAAAAAAAAAAG
chr4	4249283	4249328	46	TAATTAATTAATTAATTAATTAAATAATTAATTAATTAATTAATTA
chr4	4249286	4249329	44	TTAATTAATTAATTAATTAAATAATTAATTAATTAATTAATTAA
chr4	4272385	4272428	44	ATTGATTTTGATATATTATATAACAATAATATATCAAAATTAAT
chr4	4282327	4282369	43	AAAAAAAAAATAAAAAGAAATTTTTTTTTTTTATTTTTTTTTT
chr4	4309649	4309698	50	ATGATGATGATGATGATGATGATTGTTGTGGTTGTTGTTGTTGTTGTTGT
chr4	4352859	4352902	44	ATTGTTGTTGGTGTAGTTGGTTTTACAATTGCATTAGTGGTGGT
chr4	4361068	4361111	44	TTTTTTTTTTTTTTTTAAATTACATTTTGAAAAAAAAGAAAAAA
chr4	4368910	4368949	40	AGTTGTAGTTGTAGTTGTAGCTATAGTTGTAGTTGTGGTT
chr4	4371160	4371206	47	GAAAAAAGAAAAAAAAAAAAAAAATTGATTTTTTTTTTTTTTTTTTT
chr4	4371157	4371210	54	GATGAAAAAAGAAAAAAAAAAAAAAAATTGATTTTTTTTTTTTTTTTTTTTATT
chr4	4371161	4371207	47	AAAAAAGAAAAAAAAAAAAAAAATTGATTTTTTTTTTTTTTTTTTTT
chr4	4371602	4371643	42	TTTATATAAAAACAATATTTTAAAATATTGTTTTTATATAAA
chr4	4388860	4388939	80	TGACGTTGATGTTGATGTTGATGTTGATGTTGATGTTGATGTTGATGTTGATGTTGATGTTGATGTTGATGTTGATGTTG
chr4	4388859	4388946	88	ATGACGTTGATGTTGATGTTGATGTTGATGTTGATGTTGATGTTGATGTTGATGTTGATGTTGATGTTGATGTTGATGTTGATGTTGT
chr4	4388866	4388945	80	TGATGTTGATGTTGATGTTGATGTTGATGTTGATGTTGATGTTGATGTTGATGTTGATGTTGATGTTGATGTTGATGTTG
chr4	4390275	4390346	72	TTTTTTTTTTTTTTTTTTTTTTTTTTTTTTTGGAAAGGAAGGAAAAAAAAAAAAAAAAAAAAAAGGGGGGGG
chr4	4392879	4392922	44	TTTTTTTTTAAAAATTGATTAATTAATTAATTTTTGAAAAAAAA
chr4	4427915	4427961	47	GTGGTTGTTGTGGTGATTGTTGGGGTTGTAATTGTTGTGGTGATTGT
chr4	4427939	4427988	50	GTTGTAATTGTTGTGGTGATTGTTGTGGTGATTGTTGTGGTGATTGTGGT
chr4	4509878	4509924	47	TAGTAGTGGCAGTAGTAGTAGTGGTGGTGTTGTTGTTGTTGTTGTTG
chr4	4509872	4509933	62	CATTGTTAGTAGTGGCAGTAGTAGTAGTGGTGGTGTTGTTGTTGTTGTTGTTGTTGGTAATG
chr4	4509881	4509927	47	TAGTGGCAGTAGTAGTAGTGGTGGTGTTGTTGTTGTTGTTGTTGTTG
chr4	4517787	4517830	44	TTTTTTTTTTTTTTTTATTGTAATGGATAAAAAAAAAAAAAAAA
chr4	4575804	4575849	46	GTTTTTTTTTTTTTTTTTTAAAAAAAAAAAAAAAAAAAAAAAAAAT
chr4	4597866	4597908	43	CTTTTTTTTGAAAATTTTGCGAAGCAAAATTTTCAAAAAAAAG
chr4	4598065	4598107	43	CTTTTTTTTGAAAATTTTGCGAAGCAAAATTTTCAAAAAAAAG
chr4	4629140	4629194	55	TGATGACGATGATGATGATGATGTAGTATTGTTGTTGTTGTTGTTGTTGTTGTTA
chr4	4655556	4655593	38	TATTATTATTAACAATAATATTATTGTTAATAATAATA
chr4	4657848	4657917	70	AATATCCTTCCTTCTAATCAACTTTCAATGTATGAATATACATTGAAGGTTGATTAGAAGGGAGGATATT
chr4	4660294	4660363	70	AATATCCTTCCTTCTAATCAACTTTCAATGTATGAATATACATTGAAGGTTGATTAGAAGGGAGGATATT
chr4	4680016	4680061	46	AATATTTATGTAGTTTCCAAAAGGTGTTGGAAACTACATAAATATT
chr4	4728405	4728442	38	GTAGTGGTAGTAGTAGCTGCGGTTGTTGTTGTTGTTGT
chr4	4748980	4749050	71	TTAAAAAAAAAAAAAAAAAAAAAAAAAAAATATTACTCATATTTTTTTTTTTTTTTTTTTTTTTTTTTTAA
chr4	4753752	4753805	54	AAAAAAAAAAAAAAAAAAAAAAAAGCGGGAGATTTTTTTTTTTTTTTTTTTTTT
chr4	4770970	4771017	48	TTAATTTTTTTTTTTTTTTTACAGATATAAAAAAAAAAAAAAAATTGG
chr4	4812379	4812416	38	TTGGTTGAATTAATTAATTAATTAATTAATTTAGTTAA
chr4	4902357	4902401	45	TTTTTTTTTTTTTTTTTTAGTAATAATAAAGAAAAAAAAAAAAAA
chr4	4943941	4944001	61	AAAAGGAGTTGTTGGCATTTGTGGTAATTTTAAATTACTGTGAATGTCAATAACTCCTTTT
chr4	4965056	4965099	44	TCAAATGTATAATGAATTCGAAATAGAATTCGTTATACATTTGA
chr4	5037304	5037351	48	TTTTTTTTTCTATTTTTTTAAATTAAAAAAAAAAAATAGAAAAAAAAA
chr4	5126924	5126966	43	ATTATTATTTATATATATATATAATATATATATAAATAATAAT
chr4	5132871	5132923	53	GTTTTTTTTTTTTTTTTTTTTATTTTCCCAATAAGAAAAAAAAAAAAAAAAAT
chr4	5165094	5165145	52	AAAAAAAAAAAAAAAAAAATTGTTTAGTGGAGATTTTTTTTTTTTTTTTTTT
chr4	5243647	5243694	48	TTGTTGTTGTTGTTGTTGTGATGATGATGGTGGTGGTGGTGGTGGTGG
chr4	5264725	5264772	48	GGGAAAAAAGGAGGGAAAATTTTTTTTTTTTTTTTTTTTTTTTTTTTT
chr4	5284398	5284438	41	ACTTTAATTGGTAATAAATATGATTTATTATCAATTAAAGT
chr4	5391573	5391627	55	AAAAAAAAAAAAAAAAAAAAATTATGTTAATAAATTTTTTTTTTTTTTTTTTTTT
chr4	5394824	5394875	52	AAGAAAAAAAAAAAAAAAGGTGATTTAAAGTATTTTTTTTTTTTTTTTTTTT
chr4	5394854	5394899	46	TATTTTTTTTTTTTTTTTTTTTAAATAGAAAAAAAAAAAAAAAATA
chr4	5394858	5394897	40	TTTTTTTTTTTTTTTTTTAAATAGAAAAAAAAAAAAAAAA
chr4	5405091	5405131	41	AAAAAAAAAAAAAAAAATTTTCGATTTTTTTTTTTTTTTTT
chr4	5418376	5418419	44	TTTTTTTTATTACAAATAATAATTATTATTTGTAATAAAAAAAA
chr4	5427145	5427195	51	TTTTTTATATTTTTTATTTTCATTTTTTTTGAAAATAAAAAATATAAAAAA
chr5	11144	11201	58	CTATTATTGGTGTTGTTATTGTTGTTGTTGTATTTGATGATAATGATGTTGGTGGTGG
chr5	15793	15836	44	TGTTGTTGTTGCTGTTGTTGTGGTTGGTGGTGGTGGTGGTGATG
chr5	20706	20761	56	TTTTTTTTTTTTTTTTTTTTTGGGGTTTTTTCTTTGAAAAAAAAAAAAAAAAAAAA
chr5	63086	63143	58	AATGATGATGATGATGATGATGATTATGACTATTATTATTATTATTATTATTATTATT
chr5	71692	71739	48	TTTTTTTTTTTTTTTTTTTTTTAAAAAAAAGGGGGGAAAAAGGAAAAA
chr5	71678	71754	77	AAAAGAATTTTAAATTTTTTTTTTTTTTTTTTTTTTAAAAAAAAGGGGGGAAAAAGGAAAAAATTTGGAATTTTTTT
chr5	71693	71740	48	TTTTTTTTTTTTTTTTTTTTTAAAAAAAAGGGGGGAAAAAGGAAAAAA
chr5	106612	106659	48	TATTATTATTATTATTATTACTATTTATGAATGATGATAATAATGGTA
chr5	252721	252762	42	AGTGGTAGTGGTAGTAGTTTCTAAATTATTATTATTATTATT
chr5	289390	289435	46	AAAAAAAAAATAAAAAAAAATTCTTTTTTTTTTTTATTTTTTTTTT
chr5	295617	295676	60	GATATTTTCATCAGTGAAAGCTTCAATTTCAAATTTGGAGTTTTTATTGGTGAAAGTATC
chr5	325115	325179	65	AAGGAAAAAAAAAAAAAAAAAAAAAAAATTTTGAGATTTTTTTTTTTTTTTTTTTTTTTTTTTTT
chr5	325114	325181	68	TAAGGAAAAAAAAAAAAAAAAAAAAAAAATTTTGAGATTTTTTTTTTTTTTTTTTTTTTTTTTTTTTA
chr5	359521	359576	56	TTTTTTTTTTTTTTTTTTTTGTTTTTTGATTATAATGAAGAGAAAAAAAAAAAAAG
chr5	373435	373490	56	AAAAAAAAAGGAAAAAAAAAGTAGTAATTAATTTATTTTTTTTTTTTTTTTTTTTT
chr5	411016	411075	60	AAAAAAAAAAAAAAAAAAAAAAAAACCCAGGAGTTTTTTTTTTTTTTTTTTTTTTTTTTT
chr5	440774	440820	47	AATACTTTTTTTTTTTTTTTTTTGGGGTAAAAGGGGGGAGGGGTATT
chr5	478545	478594	50	TTTTTTTTTTTTTTTTTTTTAATGAAAATTAAAAAAAAAAAAAAAAAAAG
chr5	493144	493196	53	TTTTGGGTTTTTTTTTTTTTTTTTTCCTGAAAAAAAAAAAAAAAAATTTAAAA
chr5	493265	493306	42	TTTTTTTTTTTTTTTTTTATTTCTAAAAAAAAAAAAAAAAAA
chr5	493264	493310	47	CTTTTTTTTTTTTTTTTTTATTTCTAAAAAAAAAAAAAAAAAAAAAG
chr5	493453	493493	41	TTAAAAAAAAAAAAAAAAAAAATTTTTTTTTTTTTTTTTAA
chr5	513768	513810	43	GGAAAAAAAAAGAAGGGTCTTGATGGTTTTTTTTTTTTTTTTT
chr5	580735	580830	96	ATATGTATGTATGTATGTATGTATGTATGTATGTATGTATGTATGTATGTATGTATGTATGTATGTATGTATGTATGTATGTATGTATGTATGTAT
chr5	580736	580831	96	TATGTATGTATGTATGTATGTATGTATGTATGTATGTATGTATGTATGTATGTATGTATGTATGTATGTATGTATGTATGTATGTATGTATGTATG
chr5	647404	647489	86	ATGATTATGATTATGATTATGATTATGATTATGATTATGATTATGATTATGATTATGATTATGATTATGATTATGATTATGATTAT
chr5	647407	647492	86	ATTATGATTATGATTATGATTATGATTATGATTATGATTATGATTATGATTATGATTATGATTATGATTATGATTATGATTATGAT
chr5	683281	683323	43	TTATTGATTTATTTTAAGATTGCGTCTTAAAATAAATCAATGA
chr5	744542	744582	41	AAAAGAAAAAAAAAAAGTTATCAATTTTTTTTTTTTTTTTT
chr5	746957	747030	74	ATAATTATGATTGTAATTGTGATTGTAATTGTGATTGTAATTGTGATTGTGATTGCGATTGTAATTGTGATTGT
chr5	746958	747035	78	TAATTATGATTGTAATTGTGATTGTAATTGTGATTGTAATTGTGATTGTGATTGCGATTGTAATTGTGATTGTAATTG
chr5	806235	806277	43	TTTTTTTTTTTTTTTTTTAAAATGTAAAAAAAAAAAAAAAAGA
chr5	849079	849184	106	ATGTTAATGTGTTAATGCGTTAATGTGTTAATGTGTTGATATGTTAATGTGTTAATGTGTTAATGTGTTGATATGTTAATGTGTTGATGTGTTGGTGTGTTGATAT
chr5	849097	849182	86	GTTAATGTGTTAATGTGTTGATATGTTAATGTGTTAATGTGTTAATGTGTTGATATGTTAATGTGTTGATGTGTTGGTGTGTTGAT
chr5	849080	849191	112	TGTTAATGTGTTAATGCGTTAATGTGTTAATGTGTTGATATGTTAATGTGTTAATGTGTTAATGTGTTGATATGTTAATGTGTTGATGTGTTGGTGTGTTGATATGTTGATG
chr5	849160	849215	56	TGTTGATGTGTTGGTGTGTTGATATGTTGATGGGTTAATGTGTTAATGTGTTGATG
chr5	867047	867092	46	AAAAAAAAAAAAAAAAGATTAACAAATATCTTTTTTTTTTTTTTTT
chr5	908168	908221	54	TTTTTTTTTTTTTTTTTTTTTTTTTTGTAATCAAAAAAAAAAAAAAAAAAAAAA
chr5	948583	948634	52	AATTTTAATTTTAATTTTAATTAAAATTAAAATTAAAATTAAAATTAAAATT
chr5	984054	984094	41	TTTTTTTTTTTTTTTTTTGAAATAGAAAAAAAAAAAAAAAA
chr5	1029369	1029418	50	AAAAAAAAAAAAAAAAAAAATTTTTCTTTTTTTTTTTTTTTTTTTTTTTT
chr5	1066475	1066536	62	TGATGTTGATGTTGATGTTGATGTTGATGTTGATGTTGATGTTGATGTTGATGTTGATGTTG
chr5	1066477	1066540	64	ATGTTGATGTTGATGTTGATGTTGATGTTGATGTTGATGTTGATGTTGATGTTGATGTTGATGT
chr5	1075929	1075986	58	TTTTTTTTTTTTTTTTTTTTTTTTGATAATAAAAAAAAAAAAAAAAAAAAAAAAAAAA
chr5	1216423	1216467	45	AAAAAAAAAAAATTTTTAATAAAAAATTGGAGGTTTTTTTTTTTT
chr5	1221640	1221713	74	TGGTGTTGATGTTGATGTTGATGTTGATGTTGATGTTGATGTTGATGTTGATGTTGATGTTGATGTTGATGTTG
chr5	1221643	1221716	74	TGTTGATGTTGATGTTGATGTTGATGTTGATGTTGATGTTGATGTTGATGTTGATGTTGATGTTGATGTTGATG
chr5	1229648	1229685	38	TAGAAAAAAAAAAAAATATATATTTTTTTTTTTTTTTA
chr5	1231664	1231721	58	ATATATATATATATATATATATATATATATATATATATATATATATATATATATATAT
chr5	1231663	1231724	62	AATATATATATATATATATATATATATATATATATATATATATATATATATATATATATATT
chr5	1231666	1231723	58	ATATATATATATATATATATATATATATATATATATATATATATATATATATATATAT
chr5	1233294	1233342	49	TTTTTTTTTTTTTTTTTATATTATTATATTATAGGAGAAAAAAAGAAAA
chr5	1252238	1252284	47	TTTTTTTTAAAAAAAAAAATTTTTTTTTTTTTTTTTTTTAAGGGAAA
chr5	1252246	1252297	52	AAAAAAAAAAATTTTTTTTTTTTTTTTTTTTAAGGGAAAAATTTTTTTTTTT
chr5	1260820	1260871	52	TGTGTGTGTGTGTGTGTGTGTGTGTGTGTGTGTGTGTGTGTGTGTGTGTGTA
chr5	1260819	1260874	56	TTGTGTGTGTGTGTGTGTGTGTGTGTGTGTGTGTGTGTGTGTGTGTGTGTGTATAA
chr5	1260822	1260873	52	TGTGTGTGTGTGTGTGTGTGTGTGTGTGTGTGTGTGTGTGTGTGTGTGTATA
chr5	1264745	1264787	43	AAAAAAAATAAAAAAAATGAAAATTATTTTTTTTATTTTTTTT
chr5	1264744	1264797	54	AAAAAAAAATAAAAAAAATGAAAATTATTTTTTTTATTTTTTTTATTTTTTTTT
chr5	1270557	1270608	52	AAAATAACAAAATGAATATTAATTTTAAAATTAATATTCATTTTGTTATTTT
chr5	1283377	1283431	55	TTTTTTTTTTTTTTTTTTTCTTTTTTTAAAAAAAAGAAAAAAAAAAAAAAAAAAA
chr5	1300635	1300680	46	GAGGGGGAAAATCATTATTTGATATAGAATAATGATTTTTTTTTTT
chr5	1303392	1303439	48	TTTTTTTTTTTTTTTTTTTTTTTTTTTTTAAAAAAAAAAAAAAAAGGG
chr5	1326700	1326749	50	TATTAATATTAATATTAATATTATTATGATTATTAATATTAATATTAATA
chr5	1326703	1326752	50	TAATATTAATATTAATATTATTATGATTATTAATATTAATATTAATATTA
chr5	1334227	1334275	49	AAAAAAAAAAAAAAAAGAAAAAAAAAAAGTTTTTTTTTTTTTTTTTTTT
chr5	1361765	1361824	60	TTTTTTTTTTTTTTTTTTTTTTTTTAATTTGGGTGGGAAAAAAAAAAAAAAAAAAAAAAA
chr5	1394592	1394641	50	TTTTTTTTTTTTTTTTTTTTTTTTTTTTTCAAAAAAAAAAAAAAAAAAAA
chr5	1394591	1394643	53	ATTTTTTTTTTTTTTTTTTTTTTTTTTTTTCAAAAAAAAAAAAAAAAAAAAAT
chr5	1394593	1394642	50	TTTTTTTTTTTTTTTTTTTTTTTTTTTTCAAAAAAAAAAAAAAAAAAAAA
chr5	1481649	1481696	48	TTTGGGTTTGGGTTTGGGTTTGGGTTTGGGTTTGGGTTTGGGTTTGGG
chr5	1481652	1481699	48	GGGTTTGGGTTTGGGTTTGGGTTTGGGTTTGGGTTTGGGTTTGGGTTT
chr5	1488790	1488834	45	AAAAAAAAAAAAAAAAGTTGATCAAAAATTTTTTTTTTTTTTTTT
chr5	1494488	1494525	38	ATTTATATGTATGTATGTATGTATGTATGTATATAGAT
chr5	1523144	1523181	38	TGCTGCTGTTGTTGATGGTGTTGTTGATGGTGGTGGTG
chr5	1556354	1556393	40	AGAAAAAAAAAGAAGAATAATTATTTTTTTTTTTTTTTTT
chr5	1561282	1561322	41	TTGTTTTTTTTTTTTTTTTAAAAAAAAAAAAAAAAAAATAA
chr5	1628301	1628360	60	AAAGTTTTTTTTTTTTTTTTTTTAAAATTTTTTTTTTAAAAAAAAAAAAAAAAAAATTTT
chr5	1720021	1720078	58	AGTTTCAGTTTCAGTTTCAGTTTGAGTTTGAGTTTGAGTTGGAGTTGGAGTTGGAGTT
chr5	1726362	1726399	38	AAAAAAAAAAAAAAATTAATTAATTTTTTTTTTTTTTT
chr5	1728913	1728950	38	TTGAGAGACAGTGTAGAGGTCTCTATATTGTTTTTCAA
chr5	1746468	1746507	40	TGGATAGGAGCTGTACAATTTATTGTATGGTTCTTGTTTG
chr5	1770405	1770448	44	TTATTTTTTTTTTAACCTTATAAAAAGGGTTAAAAAAAAGATAA
chr5	1798360	1798416	57	TTTTTTTTTTTTGGGAAAGAAAAATTTTTTTTTTTTTTTTTTTTTAAAAAAAAAAGA
chr5	1800939	1800981	43	AAAAAAAAAAAAAAAAATTAAATTAGTTTTTTTTTTTTTTTTT
chr5	1814225	1814286	62	ATATATATATATATATATATATATATATATATATATATATATATATATATATATATATATAT
chr5	1814222	1814291	70	TAAATATATATATATATATATATATATATATATATATATATATATATATATATATATATATATATATTTA
chr5	1814227	1814288	62	ATATATATATATATATATATATATATATATATATATATATATATATATATATATATATATAT
chr5	1817293	1817340	48	GAAAAAAAAAAAAAAAGAGTGAAGGTAATTTTTTTTTTTTTTTTTTTT
chr5	1819532	1819585	54	GATATTGATATAGATATTGATACTGATACTGATATTGATATTTATATTGATATT
chr5	1836564	1836614	51	TTTTTTTTTTTTTTTTTTTACACAACACCAGTAAAAAAAAAAGAAAAAAAA
chr5	1842052	1842101	50	TTTTTTTTTTTTTTTTTTGGTGGAAATTTGTTAAAAAAAAGAAAAAAAAA
chr5	1842478	1842520	43	TAGTTTTTTTTTTTTTTTTTTAAAAAAAAAAAAAAGAGAATTA
chr5	1852911	1852950	40	GTGATATTGGTGTTGGTGTTGGTGTTGGTGTTGGTGTTGT
chr5	1864754	1864805	52	AAAAAAATTAAAATATAAAAATAAAATTTTATTTTTATATTTTAATTTTTTT
chr5	1868763	1868816	54	AAAAAAAAAAAAAAAAAAAAATTAGTATGTGTATTTTTTTTTTTTTTTTTTTTT
chr5	1898387	1898466	80	AAAAAAAAACAACAGAATTAAATAAAAAATTTAATATAGATCTATATTAAATTTTTTATTTAATTCTGTTGTTTTTTTTT
chr5	1920583	1920626	44	AAAATAAAAAAATAAAGAGTTTTTATTTTTTATTTTTTTGTTTT
chr5	1922171	1922226	56	AAAAAAAAAAAAAAAAAAAAAATTTGGGTTTAAATTTTTTTTTTTTTTTTTTTTTT
chr5	1945645	1945714	70	AAAAAGGGAAAAAAAAGGGGGGGGGGGGGGTTTTTTTTTTTTTTTTTTTTTTTTTTTTTTTTTTTTTTTT
chr5	1985351	1985399	49	TAAATTAAAAAAAAAAAGTATAGATTTGTTATTTTTTTTTTTTAATTTA
chr5	1990249	1990306	58	AAAAAATGAAGATTGTGAATGTTGAGTCAACATTCAACATTCACAATCTTCATTTTTT
chr5	2028899	2028938	40	GATATATATATATGTATATATATATATATATATATATATT
chr5	2077431	2077478	48	TTTTTTTTTTTTTTTTTTTAAAAAAAAAAAAAAAAAAAAAAAAAAAAA
chr5	2098173	2098219	47	GATGATGATGATGATGATATTGAACTGTTATTATTATTATTATTATT
chr5	2123881	2123922	42	GGAAAAAAAAAAAAAAATGAAAATATTTTTTTTTTTTTTTTT
chr5	2135627	2135666	40	TTTTTTTTTTTTTAGAAAACTTTTTTTAAAAAAAAAAAAA
chr5	2171436	2171476	41	ATATATATATATATATAAATTATTTATATGTATGTATGTGT
chr5	2205525	2205567	43	AAAAAAAAAAAAATGAAAAAAAGTTTTTCATTTTTTTTTTTTT
chr5	2217451	2217503	53	TTTTTTTTTTTTTTTTTTTATTATTCCTTTTAATAAAAAAAAAAAAAAAAAAA
chr5	2245980	2246023	44	GGTGGTGGTGGTGATGATACATTATTATTATTACTACTACTGTT
chr5	2248174	2248226	53	TTTTTTTTTTTTTTTTTTTTAATTAAATTAATTGGGAAAAAAAAAAAAAAAAG
chr5	2258083	2258129	47	TTTTTTTTTTTTTATTTTTTTTTTTTAAAAGAATAAAAAAAGAAGAA
chr5	2258085	2258141	57	TTTTTTTTTTTATTTTTTTTTTTTAAAAGAATAAAAAAAGAAGAATAAAAAAAAAAA
chr5	2318719	2318763	45	AAAAAAAGAAAGAAAAATGTTAGGTTTATTTTTTTTTTTTTTTTT
chr5	2340638	2340692	55	TTTAAATATTCTATTATCAATTTGTAAATATTGAATTGATGATGGAATGTTTAAA
chr5	2342466	2342529	64	TTTTTTTTTTTTTTTTTTTATTATTTTTTAAACTGAAAAAATAATAAAAAAAAAAAAAAAAAAA
chr5	2391135	2391185	51	AAAAAAAAAAAAAAAGAAATTAATAAAAAAAATTTTTTTTTTTTTTTTTTT
chr5	2401108	2401147	40	AAAAAAAAAAAAAAGGAAAATTTTTTTTTTTTTTTTTTTT
chr5	2401106	2401150	45	TTAAAAAAAAAAAAAAGGAAAATTTTTTTTTTTTTTTTTTTTTGA
chr5	2401109	2401148	40	AAAAAAAAAAAAAGGAAAATTTTTTTTTTTTTTTTTTTTT
chr5	2453961	2454014	54	AAAAAAAAAAAAAAAAAAAAAGTTATGTTCATTTTTTTTTTTTTTTTTTTTTTT
chr5	2464344	2464391	48	AAAAAAAAAAAAAAAAAAACAATCTTTTTTTTTTTTTTTTTTTTTTTT
chr5	2505104	2505159	56	GTGATGATGATGATGATGATGATGAGGATGGTGATTGTTGTTGTTGTTGTTGTTGT
chr5	2505105	2505161	57	TGATGATGATGATGATGATGATGAGGATGGTGATTGTTGTTGTTGTTGTTGTTGTTG
chr5	2507110	2507157	48	AGTATGTATTAATATATATATATATATATATATGTATTGATATGTATT
chr5	2507648	2507690	43	TTTTTTTTTTTTTGGATGTATGATGTGTTTGAAAAAAAAAAAA
chr5	2507881	2507919	39	TTTTTTTTTTTTTTTTTAATTTGAAAAAAAAAAAAAAAA
chr5	2536476	2536524	49	AAAAAAAAAAAAAAAAAAAAAAATTTTTTTTTTTTTTTTTTTTTTTTTT
chr5	2536474	2536527	54	TTAAAAAAAAAAAAAAAAAAAAAAATTTTTTTTTTTTTTTTTTTTTTTTTTTAA
chr5	2536477	2536525	49	AAAAAAAAAAAAAAAAAAAAAATTTTTTTTTTTTTTTTTTTTTTTTTTT
chr5	2565159	2565206	48	ATTTTTTTTTTTTTTTTTTAAAAAAATATAAAAAAAAAAAAAAAGGGT
chr5	2593149	2593199	51	GTAAATTAAAAAACAATTATATTAATATTTTATAATTGTTTTTTAATTTAC
chr5	2600412	2600462	51	TTTTTTTTTTTTTTTTTTCTTTTTGTTGAAAGGAAAAAAAAAAAAAAAAAA
chr5	2629105	2629152	48	TTTTTTTTTTTTTTTTTTTTTTTTTTTTTAAAAAAAAAAAAAAAAAAA
chr5	2651733	2651772	40	AGTTGGTTGGTTGATTGATTGGTTGATTGATTGATCGATT
chr5	2670398	2670443	46	TTTTTTTTTTTTTTTTTTAAGCAATACTAAAAAAAAAAAAAAAAAA
chr5	2696328	2696392	65	AATAATAATGATAATAATAAAAATGATAGTATCATTTTATTATTTTTGTTATTATTATTATTATT
chr5	2712980	2713029	50	TGTTGGTGTTGATGTTGGTGTTGATGTTGGTGTTGATGTTGATGTTGGTG
chr5	2712981	2713034	54	GTTGGTGTTGATGTTGGTGTTGATGTTGGTGTTGATGTTGATGTTGGTGTTGGT
chr5	2740824	2740861	38	GAAAAAAAAAAAATTAATTAATTAATTTTTTTTTTTTT
chr5	2786042	2786091	50	TGTTGTTGTTGTTGTTGTTGTTGTTGTTGTTGATGATGATGGTGATGATG
chr5	2814315	2814361	47	TAGTAATGATATTAATAATAATATTATTATTATTAATATTATTATTA
chr5	2849307	2849354	48	TTTTTTTTTTTTTTTTAAAAAAAAGGGGTTTTAAAAAAAAAAAGGGGG
chr5	2849425	2849474	50	AAAAAAAAAAAAAAATTTTTTTTTAAAAAAAAAAATTTTTTTTTTTTTTT
chr5	2867008	2867050	43	TTTGAGTTTGAGTTTGAGGTTGGTTTTTGAGTTTGAGTTTGAG
chr5	2876322	2876362	41	TTTTTAAAAAAAAAAAATTTCAAGTTTTTTTTTTTTAAAAA
chr5	2876558	2876597	40	TTATTTTTTTTTTTTTTATTGGTAAAAAAAAAAAAAATAA
chr5	2910748	2910793	46	AAAAAAAAATAATAATAATATTTTATTATTATTATTATTTTTTTTT
chr5	2936524	2936567	44	TTTATTTTTTTTTTTTTTTTTGTGAGAAAAAAAAAAAAAATGAA
chr5	2946569	2946630	62	GTTGTTGTTGTTGTTGTTGTTGTTGTTGTTGTTGTTGCGGTGATGGTGGTGATGGTGGTGAT
chr5	2968048	2968094	47	AGGAAATGGAGGGAAAAAATTAAATTCCTTTTTTTCCTTTATTTCCT
chr5	2980798	2980835	38	AAAATTTTATTAATTTTAATTAAAATTAATAAAATTTT
chr5	3001215	3001253	39	ATTTTTTTTTTTTTTTTTTAAAAAAAAAAAAAAAAAAAT
chr5	3038169	3038206	38	GTCATGATTCTGATCATGATCATGATCAGGATTATGAT
chr5	3038185	3038229	45	TGATCATGATCAGGATTATGATAGTCATGATTCTGATCATGATCA
chr5	3047925	3047965	41	TATTGATGGTGTTAATGTTGTTGGTGTTAATGTTGTTGGTG
chr5	3207665	3207732	68	ATGATTGTGATTGTGATTGTGATTGTGATTGTGATTGTGATTGTGATTGTGATTGTGATTGTGATTGT
chr5	3207669	3207734	66	TTGTGATTGTGATTGTGATTGTGATTGTGATTGTGATTGTGATTGTGATTGTGATTGTGATTGTAA
chr5	3225280	3225322	43	TTTTTTTTTTTTTTTTTTTTTTAAAAAAAAGAAAAAAAAAAAA
chr5	3225273	3225330	58	TTTTTTATTTTTTTTTTTTTTTTTTTTTTAAAAAAAAGAAAAAAAAAAAAATGAAAAA
chr5	3225281	3225323	43	TTTTTTTTTTTTTTTTTTTTTAAAAAAAAGAAAAAAAAAAAAA
chr5	3283169	3283242	74	TATTAATTTCAGCAGCCATATTAATTTCGGCAGCTATGTACATGCTGAAATTAATATGGCTGCTGAAATTAATA
chr5	3326506	3326554	49	AAAAAAGAAAAAAAGGGGGTGGTTGTAATATTTTTTTTTTTTTTTTTTT
chr5	3344331	3344382	52	AAAAAAAAAAAAAAAAAAAAAACCAATTTTATTTTTTTTTTTTTTTTTTTTT
chr5	3431684	3431727	44	AAAAAAAAGAAAAGATAATAGGCCCATTGTTTTTTTTTTTTTTT
chr5	3482598	3482659	62	TGAATGATGATGGTGGTGATGATGGTGATGGTGGTGATTATTATTACTATTATTATTATTTG
chr5	3482609	3482657	49	GGTGGTGATGATGGTGATGGTGGTGATTATTATTACTATTATTATTATT
chr5	3501680	3501727	48	TTTTTTTTTTTTTTTTTTTTTTTGAAATTAAAAAAAAAAAAAAAAAAA
chr5	3539179	3539226	48	AAAAAAAAAAAAAAAAAAAATAAAAAATGTTTTTTTTTTTTTTTTTTT
chr5	3609740	3609806	67	GAGAAATACAAAGACTACAACATGGCATAAAACTGATTTATGCCATGTTGTAGTCTTTGTATTTCTC
chr5	3615632	3615697	66	TTGTAATTGTGGTTGTGATTGTGATTGTGATTGTGATTGTGATTGTGATTGTGATTGTGATTGTGA
chr5	3615637	3615698	62	ATTGTGGTTGTGATTGTGATTGTGATTGTGATTGTGATTGTGATTGTGATTGTGATTGTGAT
chr5	3618897	3618940	44	TTTTTTTTTTTTTTTTTAAAGCGTTTTGGGAAAAAAAAAAAAAA
chr5	3634148	3634197	50	AAAAAAAAAAAAAAAAAAGATTATTTAATTTTTTTTTTTTTTTTTTTTTT
chr5	3721420	3721463	44	TTTTTTTTTTTTTTTTTGGTTTTGTTTAAAAAAAAAAAAAAAAA
chr5	3727737	3727832	96	TTGTTGTTGTTGTTGTTGTTGTTGTTGTTGTTGTTGTTGTTGTTGTTGTTGTTGTGGTGGTGGTGATGGTGGTGATGGTGGTGATGGTGGTGATGA
chr5	3734484	3734525	42	GTTGATGTTAATGTTGGTGTTACTGTTGGTGTTAATGTTGGC
chr5	3734486	3734529	44	TGATGTTAATGTTGGTGTTACTGTTGGTGTTAATGTTGGCGTTA
chr5	3734507	3734550	44	TGTTGGTGTTAATGTTGGCGTTACTGTTGGTGTTAATGTTGGTG
chr5	3734510	3734553	44	TGGTGTTAATGTTGGCGTTACTGTTGGTGTTAATGTTGGTGTTA
chr5	3734531	3734574	44	TGTTGGTGTTAATGTTGGTGTTACTGTTGGCGTTAATGTTGGTG
chr5	3734534	3734577	44	TGGTGTTAATGTTGGTGTTACTGTTGGCGTTAATGTTGGTGTTG
chr5	3737898	3737944	47	GTGGTTGTTGTTGTTGTTGTGGTGGTGATGATGGTGATGGTGGTTGT
chr5	3737914	3737958	45	TTGTGGTGGTGATGATGGTGATGGTGGTTGTTGTTGTTGTTGTAA
chr5	3755098	3755146	49	ATAAAAAAAAAAAAATAAATAAAAAAAGTATTTATTTTTTTTTTTTTAT
chr5	3779253	3779296	44	AAAATAAAAAAAAAAAAAATGATTTTTTTTTTTTTTTTTATTTT
chr5	3813822	3813871	50	GAAATATTATTAGTATTACATAAAATTTTATGTAATACTAATAATATTTT
chr5	3831396	3831440	45	ATTTTTTTTTTTTTTTTTTTCAAACAAAAAAAAAAAAAAAAAAGT
chr5	3874723	3874775	53	GGAAAAAAAAAAAAAAAAAAAAATTGATTTTTTTTTTTTTTTTTTTTTTTTTT
chr5	3874721	3874778	58	TTGGAAAAAAAAAAAAAAAAAAAAATTGATTTTTTTTTTTTTTTTTTTTTTTTTTTGG
chr5	3874724	3874776	53	GAAAAAAAAAAAAAAAAAAAAATTGATTTTTTTTTTTTTTTTTTTTTTTTTTT
chr5	3906223	3906262	40	AAAAAAAAAAGAAAAAAAAATTTTTTTTTTTTTTTTTTTT
chr5	3935338	3935380	43	AAAAAAAAAAAAAAATTTAAAAATTGAATTTTTTTTTTTTTTT
chr5	4028388	4028428	41	ATTATTATTATTATTATTATGATGATGATGATGATGATGAT
chr5	4031387	4031424	38	TTTATGTATGTATGTATGTATATGTATGTATGTGTGGG
chr5	4137992	4138045	54	GTTGGTGTTGGTGTTGGTGTTGGTGTTGGTGTTGGTGTTGGTGTTGGTGTTGGT
chr5	4137994	4138049	56	TGGTGTTGGTGTTGGTGTTGGTGTTGGTGTTGGTGTTGGTGTTGGTGTTGGTGTTG
chr5	4222398	4222441	44	GTAATTATTATTATTATTATTATGATGATGATGATGATGATTAT
chr5	4325082	4325122	41	ATTTTTTTTTTTTTTTTATTCGGTAAAAAAAAAAAAAAAAT
chr5	4363257	4363298	42	TTATAATATATGTGTATATATTTATATATATATATATTATAA
chr5	4374887	4374937	51	TTTTTAATATAGTTTTATTATTGATGGTAAATAATAAAACTATATTAAAAA
chr5	4385337	4385392	56	GTTGTTGTTGTTGTTGTTGTTGTTGTTGTTGTTGTGATGGTGGTGGTGGTGGTAGT
chr5	4394052	4394139	88	TTTTTTTTATTTTATTAATAATAATAAAAATAATAATAATAAAATTTTATTATTATTATTTTTATTATTATTAATAAAATAAAAAAAA
chr5	4396771	4396815	45	AATATATATATATATATTATTAAAATTAGTATATATATATATATT
chr5	4400854	4400910	57	TTAATTTGAAAAAAAAAAAAAAGAATTGATTGTTCTTTTTTTTTTTTTTTAAATTAA
chr5	4429905	4429958	54	GGAAAAAAAAAAAAAAAAAAAGTTTTATTCTATTTTTTTTTTTTTTTTTTTTTT
chr5	4482890	4482928	39	AAAAAAAAAAAAAATTGGTGGTTGATTTTTTTTTTTTTT
chr5	4568429	4568474	46	AAATAAATTATTTGAACCAATTATCATTGGTTCAGGTGATTTATTT
chr5	4578424	4578471	48	TTAAAAAAAAAAAAAAAAATAAATGGCTTTTTTTTTTTTTTTTTTTGA
chr5	4594741	4594783	43	TTTTTTTTTTTTTTTTTTAAATTTTGGAAAAAAAAAAAAAAAA
chr5	4652662	4652740	79	AAAAAAAAAAAAAAACATATATAGATAAAAATAAATCTTTAAAATTTATTTTTATCTATATATGTTTTTTTTTTTTTTT
chr5	4664461	4664498	38	AAATTAAATTAAGTGGTATGTATTATTTAATTTAATTT
chr5	4667641	4667682	42	TTTTTTTTTTTTTTTTTTAAAATTAAAAAAAAAAAAAAAAAA
chr5	4675241	4675283	43	AAAAAAAGTAAATATATTAAAAATTAATATATTTACTTTTTTT
chr5	4706680	4706729	50	ATATATATATATATATATATATATATATATATATATATATATATATATAT
chr5	4706681	4706730	50	TATATATATATATATATATATATATATATATATATATATATATATATATA
chr5	4818273	4818314	42	GGTATTGGTGTTGGTATTGGTGTTGGTATTGGTGTTGGTATT
chr5	4818276	4818317	42	ATTGGTGTTGGTATTGGTGTTGGTATTGGTGTTGGTATTGGT
chr5	4820188	4820239	52	GTAGTGATGGTGTTGTTGTTATAATTGGTGGTGGTGGTGATGTTGTTGTTAT
chr5	4820319	4820369	51	AGTGGTGATGTTGTTGTTGCTGCTATAATTGGCGGTGATGATGTTGTTGTT
chr5	4822475	4822515	41	TTTTTTTTTTTTTTTTTTTTGAAAAAGAAAAAAAAAAAAAA
chr5	4822474	4822517	44	ATTTTTTTTTTTTTTTTTTTTGAAAAAGAAAAAAAAAAAAAAAT
chr5	4822476	4822516	41	TTTTTTTTTTTTTTTTTTTGAAAAAGAAAAAAAAAAAAAAA
chr5	4849589	4849634	46	ACATATATATATATATATATATATATATATATATATATATATATGT
chr5	4859791	4859829	39	AATACCACTATTATTGTTGGTGGTGGTGGTGGTGGTGTT
chr5	4859804	4859861	58	TTGTTGGTGGTGGTGGTGGTGGTGTTATTTATTTCATTATTGTTGTTGTTGTTGACGA
chr5	4872264	4872309	46	AAAAAAATAAAAAAATTGAAGTTCTGGTTAGTTTTTTTATTTTTTT
chr5	4928644	4928694	51	TTTTTTTTTTTTTTTTTTTTTTTTTTCCTAAGAAAAAAAAAAAAAAAAGAA
chr5	4928642	4928697	56	AATTTTTTTTTTTTTTTTTTTTTTTTTTCCTAAGAAAAAAAAAAAAAAAAGAAATT
chr5	4928645	4928695	51	TTTTTTTTTTTTTTTTTTTTTTTTTCCTAAGAAAAAAAAAAAAAAAAGAAA
chr5	4972433	4972492	60	AAATGTGGCAAATTAAAGAAACAATTGTTACCTTTGTTGTTTTTTTAATTTGTCGCATTT
chr5	4972515	4972564	50	AAAAAAAATGAAAATTTGATTATTGAATAAATCAAATTTTCATTTTTTTT
chr5	4985046	4985093	48	TTGTTGTTGTTGTTGCCGTTGCTTGTGATGTGGTGGTGGTGGTAGTAG
chr5	4985047	4985095	49	TGTTGTTGTTGTTGCCGTTGCTTGTGATGTGGTGGTGGTGGTAGTAGTA
chr5	5010883	5010935	53	ATTATGATTATGATTATGATTGTGATTGTGATGATTATGATTATGATTATGGT
chr5	5026159	5026208	50	AAAAAAAAAAAAAAAAAAAATTTGAAATTTTTTTTTTTTTTTTTTTTTTT
chr5	5027371	5027419	49	AAAAAAAAAAAAAAAAAATTCCAACCTTTGATTTTTTTTTTTTTTTTTT
chr5	5030175	5030212	38	AGATTTTTTTTTTTTTTTTAAAAAAAAAGAAAAAGTTT
chr5	5047498	5047547	50	TTTTTTTTTTTTTTTTTTTTTTTTTAAAATAAAAAAAAAAAAAAAAAAAA
chr5	5054365	5054416	52	TTTTTTTTTTTTTTTTTTTTATTATTGTTTTTAAAAAAAAAAAAAAAAAAAA
chr5	5079548	5079597	50	TAGTGGTGATGTTGATGATGATGATGATGATGTTGTTGATGTTGTTGTTG
chr5	5079560	5079609	50	TGATGATGATGATGATGATGTTGTTGATGTTGTTGTTGTTGTTGTTGTTG
chr5	5113271	5113330	60	AAAAGAAAAAAAAAAAAAAAAGAAATGTAAGGTTTTTTTTTTTTTTTTTTTTTTTTTTTT
chr5	5116374	5116417	44	TTTTTTTTTTTTTTTTTTTTTTACTAAAAAAAAAAAAAAAAAAA
chr6	9713	9755	43	TTTTAAGGTAATTTTAAAGGTAATTTTTAAGGTTACTTTAAAA
chr6	32562	32602	41	TGTTGATGTTGATGTTGATGTTGTTGATGTTGATGTTGATG
chr6	32565	32605	41	TGATGTTGATGTTGATGTTGTTGATGTTGATGTTGATGTTG
chr6	51978	52036	59	AAAAAAAAAAAAAAAAAAAAAAAAAAAAAACCTTTTTTTTTTTTTTTTTTTTTTTTTTT
chr6	93982	94028	47	GTTGTTGTTGTTGTTGTGGTTGTTGTTGTTGTGGTGGTAGTAGTGGT
chr6	115537	115574	38	ATAAAAATTTAAATGATAATTATCATTTAGATTTTTAT
chr6	119953	119991	39	TTTTTTTTTTTTTTTTTTTGAAGAAAAGGAAAAAAAAAA
chr6	119952	119993	42	ATTTTTTTTTTTTTTTTTTTGAAGAAAAGGAAAAAAAAAAAT
chr6	120856	120902	47	ATAAAGAAAAAGAAAAAGAAAACAGACTTTTTTTTTTTTTTTTTTGT
chr6	146903	146950	48	TGGTAGTAGTAGTGGTAGTAGTAGCTTCGGTTGTTGTTGTTGTTGTTG
chr6	176498	176545	48	AAAATATCAAAAAAAAAAATGACTTTTTTTTTTTTTTTTTGATATTTT
chr6	188652	188697	46	AGTGCTGGTGTTGTTGAATAAATATTTATTCAACAACACCGGCACT
chr6	193835	193879	45	GAAAAAAAAAAAAATGGTGGTATGATTATTATTTTTTTTTTTTTT
chr6	194105	194158	54	AAAAAAAAAAAGAAAGAAAAAAGGATTTTTTTTTTTTTTTTTTTTTTTTTTTTT
chr6	194104	194160	57	CAAAAAAAAAAAGAAAGAAAAAAGGATTTTTTTTTTTTTTTTTTTTTTTTTTTTTTG
chr6	194106	194159	54	AAAAAAAAAAGAAAGAAAAAAGGATTTTTTTTTTTTTTTTTTTTTTTTTTTTTT
chr6	231952	231993	42	TTTAATTAATTAATTAATTAATTAATTAATTAATTAATTAAA
chr6	295337	295384	48	TTTTTTTTTTTTTTTTTTTTTTTTGTGTTAAAAAAAAAAAAAAAAAAA
chr6	323148	323187	40	TTGTTGTGTAAAAAAAAATTAATTTTTTTTTACACAACAA
chr6	364589	364630	42	TATATATATATATATATATATATATATATATATATATATATA
chr6	364590	364631	42	ATATATATATATATATATATATATATATATATATATATATAT
chr6	373449	373492	44	TTTGTTTTTTTTTTTTTTTTTTTTAAAAAAAAAAAAAAAATGGA
chr6	378190	378237	48	AAAAAAAAAAAATAAAAATTTGTTTTTTTATTTTTGTTTTTTTTTTTT
chr6	387533	387586	54	AAAAAAAAAAAAAAGATATTTTTAAATATTTAAAAATATCTTTTTTTTTTTTTT
chr6	410591	410646	56	TTTTTTTTTTTTTTTTTTTTTTTTAAAATATTAAAAAAAAAAAAAAAAAAAAAAAA
chr6	422104	422143	40	AAATTTGTATTTAAAGATGGTTGTTTTTGAATATAAATTT
chr6	458691	458734	44	GGGGGGGGGGGGGGAAGGGGTTTTTTTTTTTTTTTTTTTTTTTT
chr6	458690	458736	47	TGGGGGGGGGGGGGGAAGGGGTTTTTTTTTTTTTTTTTTTTTTTTTG
chr6	458692	458735	44	GGGGGGGGGGGGGAAGGGGTTTTTTTTTTTTTTTTTTTTTTTTT
chr6	500265	500332	68	AAAAAAAAAAAAAAAAAAAAAAAAAAAATTAATTATTTGGTTTTTTTTTTTTTTTTTTTTTTTTTTTT
chr6	511022	511072	51	TTAGAAAATAAAAAAAAAGAGATAGATCTTTTTTTTTTTTTTATTTTTTAA
chr6	530454	530498	45	TTTTTTTTTTTTTTTTTTGAGTTAATCAAAAAAAAAAAAAAAAAA
chr6	557923	557976	54	AAAAAAAAAAAAAAAAAAAAAATCTTCGGTCGTTTTTTTTTTTTTTTTTTTTTT
chr6	582880	582921	42	TTTATATATATATATATATATATATATATATATATGTATAAA
chr6	590104	590143	40	ATATATATATATATATATATATATATATATATATATATAT
chr6	590105	590144	40	TATATATATATATATATATATATATATATATATATATATA
chr6	614235	614288	54	GTTGTTGTTGTTGTTGTTGTTGTTGATGATGTTGGTGATGATGATAATGGTGGT
chr6	617144	617187	44	AAAAAAAAATTCTTAAAAAAAAATTTTTTTAAGAATTTTTTTTT
chr6	626708	626745	38	GTGGTGGTGTATGTTGTTGTGGTGGTGTATGCTGTTGT
chr6	629096	629134	39	GTTGTTGTTGTTGTTATTGGTGGTGGTGGTGGTGGTGGT
chr6	629113	629165	53	TGGTGGTGGTGGTGGTGGTGGTGTTGTTGTTGTTGTTGCTGCTGCTGCTGCTG
chr6	629115	629166	52	GTGGTGGTGGTGGTGGTGGTGTTGTTGTTGTTGTTGCTGCTGCTGCTGCTGT
chr6	640671	640730	60	ATATATATATATATATATATATATATATATATATATATATATATATATATATATATATAT
chr6	640672	640731	60	TATATATATATATATATATATATATATATATATATATATATATATATATATATATATATA
chr6	648715	648766	52	TGGGTTAAGTAAAAAATCTTTTAATTAATTTAAAGATTTTTTACTTAACCCA
chr6	658271	658313	43	TTTTTTTTTTTTTTTTATTATTTTAATGGAAAAAAAAGGGGGG
chr6	658759	658805	47	TTTTATTATTATTATTATTATTTTTAAAAATAATAATAATAATAAAA
chr6	658764	658803	40	TTATTATTATTATTATTTTTAAAAATAATAATAATAATAA
chr6	661637	661700	64	TTTTTTTTAAGTTTTATATATTTGTTTTAAAATTTTAAAACAAATATATAAAATTTAAAAAAAA
chr6	697028	697070	43	AAAAAAAAGAAGAAAAAGATTTTATTTTTTTTTTTTTTTTTTT
chr6	735416	735463	48	TTTTTTTTTTTTTTTTTTTAAAGTTTTTAGAAAAAAAAAAAAAAAAAA
chr6	780240	780319	80	TATATATATATATATATATATATATATATATATATATATATATATATATATATATATATATATATATATATATATATATA
chr6	941598	941639	42	ATATATATATATATATATATATATATATATATATATATATAT
chr6	941599	941640	42	TATATATATATATATATATATATATATATATATATATATATA
chr6	952052	952117	66	AAAAAAAAAAAAAAAAAAAAAAAAAAAAAAAAACACGATTTTTTTTTTTTTTTTTTTTTTTTTTTT
chr6	974600	974644	45	AAAAAAAAAAAAAGAAGTGTTAGGGTTGTTTTTTTTTTTTTTTTT
chr6	985223	985269	47	AAAAAAAAAATAAAAAAAAAAAAACTTATTTTTTTTATTTTTTTTTT
chr6	1059299	1059355	57	AATGATAATAATAATAATAAAAAACTAATTTTATTTTTTATTATTATTATTATTATT
chr6	1105976	1106023	48	TTTTTTTTTTTTTTTTTTTTTTAAATTTTAAAAAAAAAAAAAAAAAAA
chr6	1162966	1163010	45	TTTAAATAAATAACCGTTTCAAAAAAAGACGGTTATTTATTTAAA
chr6	1175920	1175973	54	ATTAATTATAATTAATTATAATTAATTCATTAATTATAATTAATTATAATTAAT
chr6	1175948	1176001	54	ATTAATTATAATTAATTATAATTAATTCATTAATTATAATTAATTATAATTAAT
chr6	1175955	1176004	50	ATAATTAATTATAATTAATTCATTAATTATAATTAATTATAATTAATTAT
chr6	1211118	1211159	42	AGAAAAAAAAAAAAAAAATACTAATTTTTTTTTTTTTTTTTT
chr6	1217327	1217375	49	AAAAAAAAATATTTAAAGTGATAATTATTTACTTTAAATATTTTTTTTT
chr6	1324834	1324885	52	TTTTTTTTTTTTTTTTTTTTTAAGCCCCAAAAAAAAAAAAAAAAAAAAAAAA
chr6	1358293	1358331	39	TTTTTTTTTTTTAATGATTAAGTTATTAAAAAAAAAAAA
chr6	1419920	1419975	56	TTTTTTTTTTAATTTTTTTTTTTTTATTTATTGAAAAAAAAAGATTAGAAAAAAAA
chr6	1426409	1426458	50	AAAATAAAAAAATAAAAAAACAAATAATATTTTTTTTATTTTTTTATTTT
chr6	1439173	1439224	52	TGTGGTTGTGGTTGTGGTTGTGGTTGTGGTTGTGGTTGTGGTTGTGGTTGTG
chr6	1439177	1439226	50	GTTGTGGTTGTGGTTGTGGTTGTGGTTGTGGTTGTGGTTGTGGTTGTGGT
chr6	1440831	1440876	46	TTTTTTTTTTTTTTTCTTTTTTGATGTAAGGAAAAAAAAAAAGAAA
chr6	1442494	1442533	40	ATATATATATATATATATATATATATATATATATATATAT
chr6	1442495	1442534	40	TATATATATATATATATATATATATATATATATATATATA
chr6	1448440	1448488	49	CTATGATTATTATTACTATTATTACTATTAGTAGTAGTGGTAGTTGTAG
chr6	1564612	1564659	48	GTGGTAGTGGTAGTGGTGGTTGTTGAAGGTTGTTGTTGTTGTTGTTGT
chr6	1584389	1584429	41	GTTGTTGATATTGAGTTGAATTTTGATTCGGTATTAATAAT
chr6	1588578	1588635	58	AATTTTTTTTTTTTTTTTTTTTAATTTTAAATTTTTAAAAAAAAAAAAAAAAAAAATT
chr6	1605848	1605896	49	TAAAACATATTAATTGATTTTTTCTTTTAAAATCAATTAATATGTTTTA
chr6	1758268	1758318	51	AAAAAAAAAAATAATAATAATAATTAATTAATTATTATTATTTTTTTTTTT
chr6	1780171	1780215	45	TTTTAAAAAAAAAAAAAAATTTTTTTTTTTTTTTTTTTTTTAAAA
chr6	1795137	1795181	45	AGGTTGATGTAGTTGTTGTTGTAGTTGTAGTAGTTGTATTGGTTT
chr6	1843048	1843120	73	TAACTATTTGTAAAATAAACTTTTCAAATAAATTAAAATTATTTATTTGAAAAGTTTATTTTACAAATAGTTA
chr6	1865337	1865382	46	TTAATTATTAATAATTAATTATTAATAATTAATTATTAATAATTAA
chr6	1993407	1993494	88	TTAATTAATTGGTTAATTAATTAATTAATTAATTAATTAATTAATTAATTAATTAATTAATTAATTAATTAATTAATTAATTAATTAA
chr6	1993408	1993497	90	TAATTAATTGGTTAATTAATTAATTAATTAATTAATTAATTAATTAATTAATTAATTAATTAATTAATTAATTAATTAATTAATTAATTA
chr6	1994489	1994533	45	GGAAAAAAAAAAAAAAATTTGGAAATGGTTTTTTTTTTTTTTTTT
chr6	1997253	1997304	52	TTTTTTTTTTTTTTTTTTTTAATTAAAAAATTAAAAAAAAAAAAAAAAAAGA
chr6	2008695	2008734	40	GGCCCCCTTTTTTTTTTTTAAAAAGGGGGGGAGGGGGGCC
chr6	2008859	2008910	52	TTTTTTTTTAAAAAGGGGGGGGTTTTTTTTTTTTTTTTTTTTTAAAAAAAAA
chr6	2009764	2009808	45	ATTTTTTTTTTTTTTTTTTAAAAAAAAAAAAAAAAAAAAAAGAAT
chr6	2016077	2016122	46	TTTTTTTTTTTTTTTTGAGAAATTGTTCTCAAAAAAAAAAAAAAAA
chr6	2025010	2025054	45	TTTTTTTTTTTTTTTTTTATTTTATTTAAAAAAAAAAAAAAGAGG
chr6	2039428	2039470	43	ACTATCACTACTACTACTATTATTTGGTGGTGGTAGTGGTGGT
chr6	2049948	2049996	49	AATTTTTTTTTTTTTTTTTTAAAAAAAGAAAAAAAAAAAAAAAAAAATT
chr6	2051940	2051978	39	GTAAAGAAAAATAAAAAAGATTTTTTTATTTTTTTTTAT
chr6	2081061	2081116	56	TTTTTTTTATATTTTTTTTTTTTTTAAAAAAAAAAAAAAAAAAAATATAAAAAGAA
chr6	2153819	2153867	49	TTTTTTTTTTTTTTTTTTTGGGGTAATGGTGGAAAAAAAAAAAAAAAAA
chr6	2153849	2153890	42	GGAAAAAAAAAAAAAAAAATTTTTTTTTTTTTTTTTTTTTTT
chr6	2153842	2153898	57	TAATGGTGGAAAAAAAAAAAAAAAAATTTTTTTTTTTTTTTTTTTTTTTTATTATTA
chr6	2159257	2159298	42	TATATATATATATATATATATATATATATATATATATATATA
chr6	2159254	2159303	50	ATTTATATATATATATATATATATATATATATATATATATATATATAGGT
chr6	2159259	2159300	42	TATATATATATATATATATATATATATATATATATATATATA
chr6	2210053	2210098	46	AAAAAAAATGAAAAAAAAAAATTGAATTTTTTTTTTTATTTTTTTT
chr6	2273085	2273132	48	TTTTTTTTTTTTTTTATTGTCAATGGAAGTAATAAAAAAAAAAAAAAA
chr6	2284144	2284191	48	CTTTTTTTTTTTTTTTTTTTTTTTTTTTAAAAAAAAAAAGGAGAGAGG
chr6	2284142	2284194	53	AACTTTTTTTTTTTTTTTTTTTTTTTTTTTAAAAAAAAAAAGGAGAGAGGGTT
chr6	2284145	2284192	48	TTTTTTTTTTTTTTTTTTTTTTTTTTTAAAAAAAAAAAGGAGAGAGGG
chr6	2293972	2294027	56	TGTTAGTGTTAGTGTTGGTGTTGGTGTTGGTGTTGGTGTTGGTGTTGGTGTTGGTG
chr6	2293967	2294038	72	AGTGTTGTTAGTGTTAGTGTTGGTGTTGGTGTTGGTGTTGGTGTTGGTGTTGGTGTTGGTGTTGGTGGTGTT
chr6	2293978	2294033	56	TGTTAGTGTTGGTGTTGGTGTTGGTGTTGGTGTTGGTGTTGGTGTTGGTGTTGGTG
chr6	2297996	2298040	45	AGAAAAAGAAAAAAAAAGTTTTTTTAATTTTTTTTTTTTTTTTTT
chr6	2320695	2320742	48	AAAAAAAAAAAAAAAAAAAAAAACAGCAATTTTTTTTTTTTTTTTTTT
chr6	2357376	2357419	44	TTAATTTTTTTTTTTTTTTTTTTAAAAAAAAAAAAAAAAGTTGG
chr6	2361179	2361220	42	TTGGAAAAATATATATATATATATATATATATATTTTTTTAA
chr6	2380487	2380540	54	AAAAAAAAAAAAAAAAAAAAAACCGAAACATTTTTTTTTTTTTTTTTTTTTTTT
chr6	2441418	2441467	50	AAAAAAAAAAAAAAAAAAAATTTTTGTTTTTTTTTTTTTTTTTTTTTTTT
chr6	2462595	2462649	55	AAAAAAAAAAAAAAAAGAAATTTTTAAATTAAAAATTTTTTTTTTTTTTTTTTTT
chr6	2497692	2497745	54	ATTTTTTTTTTTTTTTTTTTTGCACGCGCATGTAAAAAAAAAAAAAAAAAAAGT
chr6	2501200	2501261	62	TTTTTTTTTTTTTTTTTTTTTTTTTTCCCCCCCCCCAAAGGAAAAAAAAAAAAAAAAAAAAA
chr6	2528761	2528811	51	TTTTTTTTTTTTTTTTATACTTTTTTTTTTAGTATAAAAAAAAAAAAAAAA
chr6	2536697	2536742	46	GATCATCATGGTCATGGTCATTCTCATGGTCATGGTCATGGTGGTT
chr6	2616913	2616956	44	TTTTTTTTTTTTTTTTTTAATTTTTTAAAAAAAAAAAAAAAAAA
chr6	2675912	2675959	48	AATAAAAAAAAAAATAAAAAAATAATTATTTTTATTTTTTTTTTTATT
chr6	2707371	2707426	56	AAAAAAAAAAGGGGGGAATTAATTAATTAATTAATTAATTTTTTTTTTTTTTTTTT
chr6	2782983	2783034	52	TTATCAATATAAAAGATATCACAAGGGCTAGTGATATCTTTTATATTGATAA
chr6	2795205	2795254	50	AAAAAAAAAAAATTAAAAAAATAAATTTTTTTTTTTAATTTTTTTTTTTT
chr6	2830357	2830395	39	TTTTTTTTTTTTTTTTTGGGTTGAAAAAAAAAAAAGGGG
chr6	2840085	2840158	74	TTTTTTTTTTTTTTTTTTTTTTTTTTTTTTTTGAATTGGTAAAAAAAAAAAAAAAAAAAAAAAAAAAAAAAAAA
chr6	2840624	2840669	46	TTAAATAATGTGGTATTGTTAAATTTAACAATACCACATTATTTGG
chr6	2843958	2844009	52	AAAAAAAAAAAAAAAAAAAAACGAACGAAAATTTTTTTTTTTTTTTTTTTTT
chr6	2854081	2854128	48	ATTATTATTATTGTTATTATTATTATTATTAGTAGTAATAGTAGTAGT
chr6	2874523	2874584	62	TTTTTTTTTTTTTTTTTTTTTTTTTTTTTTTAATTAAAAAAAAAAAAAAAAAAAAAAAAAAA
chr6	2926777	2926824	48	ATATATATATATATATATACATATATATATATATATATATATATATAT
chr6	2926791	2926956	166	ATATACATATATATATATATATATATATATATATATATATATATATATATATATATATATATATATATATATATATATATATATATATATATATATATATATATATATATATATATATATATATATATATATATATATATATATATATATATATATATATGTATAT
chr6	2928768	2928841	74	GTGGTTGTGGTTGTGGTTGTGGTTGTGGTTGTGGTTGTGGTTGTGGTTGTGGTTGTGGTTGTGGTTGTGGTTGT
chr6	2928766	2928849	84	TGGTGGTTGTGGTTGTGGTTGTGGTTGTGGTTGTGGTTGTGGTTGTGGTTGTGGTTGTGGTTGTGGTTGTGGTTGTGGTTGTTG
chr6	2928774	2928847	74	GTGGTTGTGGTTGTGGTTGTGGTTGTGGTTGTGGTTGTGGTTGTGGTTGTGGTTGTGGTTGTGGTTGTGGTTGT
chr6	2928908	2928945	38	TGATGTTGATGTTGATGTTGATGTTGATGTTGATGTTG
chr6	2988519	2988566	48	AAAAAAAAAAAAAAAAAAAACCAAAAAAATTTTTTTTTTTTTTTTTTT
chr6	2994962	2995006	45	ATTATTATTATTATTATTATTAGTGGTAGTGGTAGTAGTAGTAGT
chr6	2994964	2995007	44	TATTATTATTATTATTATTAGTGGTAGTGGTAGTAGTAGTAGTA
chr6	3014195	3014246	52	CAAAAAAAAAAAAAAATTTCTGTGAGGGTCGAGAAATTTTTTTTTTTTTTTG
chr6	3084456	3084501	46	GGTTTGGGTTTGGGTTTGGGTTTGGGTTTGGGTTTGGGTTTGGGTT
chr6	3084461	3084502	42	GGGTTTGGGTTTGGGTTTGGGTTTGGGTTTGGGTTTGGGTTT
chr6	3085359	3085422	64	GATTTGGATTTGGATTTGGATTTGGATTTGGATTTGGATTTGGATTTGGATTTGGATTTGGATT
chr6	3085364	3085423	60	GGATTTGGATTTGGATTTGGATTTGGATTTGGATTTGGATTTGGATTTGGATTTGGATTT
chr6	3089294	3089343	50	AAAAAAAAAAAATTTTTAAAAAAAAAAAATTTTAAAAATTTTTTTTTTTT
chr6	3141797	3141854	58	AAAAAAAAAAAAAAAAAAAAAAATCTGTTTTAAAATTTTTTTTTTTTTTTTTTTTTTT
chr6	3144553	3144599	47	TTAATATTATTTAAAAATAATTTAAATTTATTTTTAAATAATATTAA
chr6	3195851	3195890	40	ATGGAATTTAAATTAAATAATTATTTAATTTAAATTTTGT
chr6	3203809	3203848	40	GATTTTTACACTAACTTAGATCTAAGTTAGTGTAAAAATC
chr6	3227780	3227819	40	TGAAAAAAAAAATAAGATTCGAATCTTATTTTTTTTTTTG
chr6	3251485	3251530	46	AAAAAAAATTAAAAAAAAAAAAAAAATTTTTTTTTTAATTTTTTTT
chr6	3309222	3309263	42	TATATATATATATATATATATATATATATATATATATATATA
chr6	3309223	3309264	42	ATATATATATATATATATATATATATATATATATATATATAT
chr6	3312072	3312111	40	TCATTGATGTTGGTGTTGGCGTTGGTGTTGGCGTTGGTGA
chr6	3334246	3334308	63	TTTTTTTTTTATTTTTTTTTTAAATTTGAATTTTGAAAATTTGAAAAAAAAATAAAAAAAAAA
chr6	3355158	3355221	64	TTTTTTTTTTTTTTTTTTTTTTTTTTTGGAATAAAGGAAAAAGAAAAAGAAAAAAAAAAAAAAA
chr6	3397048	3397098	51	ATAAAAAAAAAAAAAAGGAATATTATGTTAATTTTTTTTTTTTTTTTTTAT
chr6	3400997	3401046	50	TGTTGTTGTTGTTGTTGTTGATGATGATGATGATGATGATGGTGATGACG
chr6	3424172	3424233	62	AATAATAATAAAAAAAAAAAATTTGTGTTAATTGACACAAATTTTTTTTTTTTATTATTATT
chr6	3460530	3460575	46	AAAAAAAAAAAAAAAGATTTAAAAATTGGTTTTTTTTTTTTTTTTT
chr6	3468306	3468350	45	AAAAAAAAAAAAAAAAAATAAATAAAATTTTTTTTTTTTTTTTTT
chr6	3471505	3471545	41	AAAAAAAAAAAAAAAAATTAAAAATTTTTTTTTTTTTTTTT
chr6	3480229	3480276	48	GAAATTTGGGGGAAAAAAAAAATAGAAAATTTTTTTTTTTTAAATTTT
chr6	3481362	3481400	39	TTTTTTTTTTTTTTTTTTTAAAAAAAAAAAGGAAAAAGG
chr6	3481361	3481402	42	ATTTTTTTTTTTTTTTTTTTAAAAAAAAAAAGGAAAAAGGAT
chr6	3487172	3487212	41	TATTATTATTATTATTGGTGGTATTGGTGGTAGTGGTGGTG
chr6	3495690	3495731	42	TTATTATTATTATTGTTATTATTATGATGATGATGATGATGA
chr6	3495692	3495732	41	ATTATTATTATTGTTATTATTATGATGATGATGATGATGAT
chr6	3495713	3495756	44	ATGATGATGATGATGATGATTATTATTATTGTTATTATTATTAT
chr6	3495714	3495758	45	TGATGATGATGATGATGATTATTATTATTGTTATTATTATTATTA
chr6	3507035	3507081	47	TGGTGGTGTTGTTGTTGGTGGTGTTGTTGTTGGTGGTGGTGTTGTTG
chr6	3507050	3507099	50	TGGTGGTGTTGTTGTTGGTGGTGGTGTTGTTGTTGGTGGTGGTGTTGTTG
chr6	3507065	3507102	38	TGGTGGTGGTGTTGTTGTTGGTGGTGGTGTTGTTGTTG
chr6	3507074	3507114	41	TGTTGTTGTTGGTGGTGGTGTTGTTGTTGTTGGTGGTGGTG
chr6	3519534	3519585	52	AAAAGAAAAAAAAAAAAAAAATATTAACCGTTTTTTTTTTTTTTTTTTTTTT
chr6	3599033	3599085	53	TTAAAGCCAATTTAAAGCAAATTCAATTTAAATTTGCTTTAAATTGGCTTTAA
