# Supplementary material for: The Dictyostelium discoideum genome lacks significant DNA methylation and uncovers palindromic sequences as a source of false positives in bisulfite sequencing
Source: NAR Genom Bioinform. 2023 Apr 18;5(2):lqad035. doi: 10.1093/nargab/lqad035 (PMC10111430; doi:10.1093/nargab/lqad035)
Supplement: lqad035_Supplemental_Files [file lqad035_supplemental_files.zip › Table S2.xlsx]

## Sheet: WT1, WT2, WT3, KO
x	start	end	width	seq	chromosome
2831383	2831355	2831424	70	TTTTTAATTTTTTATTTTTAATTTAAATGAAAAATTTTTTTCATTTAAATTAAAAATAAAAAATTAAAAA	chr2
3200390	3200362	3200431	70	TTTTTAATTTTTTATTTTTAATTTAAATGAAAAAAATTTTTCATTTAAATTAAAAATAAAAAATTAAAAA	chr2
3200403	3200362	3200431	70	TTTTTAATTTTTTATTTTTAATTTAAATGAAAAAAATTTTTCATTTAAATTAAAAATAAAAAATTAAAAA	chr2
8101959	8101942	8102019	78	TTTTTTTTATTTAATATCTTTTAAATTTTTATTCATTACGTAATGAATAAAAATTTAAAAGATATTAAATAAAAAAAA	chr2
8101986	8101942	8102019	78	TTTTTTTTATTTAATATCTTTTAAATTTTTATTCATTACGTAATGAATAAAAATTTAAAAGATATTAAATAAAAAAAA	chr2
8102002	8101942	8102019	78	TTTTTTTTATTTAATATCTTTTAAATTTTTATTCATTACGTAATGAATAAAAATTTAAAAGATATTAAATAAAAAAAA	chr2
5720793	5720779	5720826	48	AAAAAAAAAAATAACAATTAATTTTTTTTAATTGTTATTTTTTTTTTT	chr3
76958	76898	76974	77	ATTTAAATTAAACAATCAAATAAAAAAATAAAAAAATAGTATTTTTTTATTTTTTTATTTGATTGTTTAATTTAAAT	chr4
2524803	2524778	2524849	72	GAGAAATTAAATATTAATTAAATTTCAAAAAAAATCGATTTTTTTTGAAATTTAATTAATATTTAATTTCTC	chr4
2524824	2524778	2524849	72	GAGAAATTAAATATTAATTAAATTTCAAAAAAAATCGATTTTTTTTGAAATTTAATTAATATTTAATTTCTC	chr4
1898399	1898387	1898466	80	AAAAAAAAACAACAGAATTAAATAAAAAATTTAATATAGATCTATATTAAATTTTTTATTTAATTCTGTTGTTTTTTTTT	chr5

## Sheet: WT1, WT2, WT3
x	start	end	width	seq	chromosome
2831383	2831355	2831424	70	TTTTTAATTTTTTATTTTTAATTTAAATGAAAAATTTTTTTCATTTAAATTAAAAATAAAAAATTAAAAA	chr2
3200390	3200362	3200431	70	TTTTTAATTTTTTATTTTTAATTTAAATGAAAAAAATTTTTCATTTAAATTAAAAATAAAAAATTAAAAA	chr2
3200403	3200362	3200431	70	TTTTTAATTTTTTATTTTTAATTTAAATGAAAAAAATTTTTCATTTAAATTAAAAATAAAAAATTAAAAA	chr2
8101959	8101942	8102019	78	TTTTTTTTATTTAATATCTTTTAAATTTTTATTCATTACGTAATGAATAAAAATTTAAAAGATATTAAATAAAAAAAA	chr2
8101986	8101942	8102019	78	TTTTTTTTATTTAATATCTTTTAAATTTTTATTCATTACGTAATGAATAAAAATTTAAAAGATATTAAATAAAAAAAA	chr2
8102002	8101942	8102019	78	TTTTTTTTATTTAATATCTTTTAAATTTTTATTCATTACGTAATGAATAAAAATTTAAAAGATATTAAATAAAAAAAA	chr2
5720793	5720779	5720826	48	AAAAAAAAAAATAACAATTAATTTTTTTTAATTGTTATTTTTTTTTTT	chr3
76958	76898	76974	77	ATTTAAATTAAACAATCAAATAAAAAAATAAAAAAATAGTATTTTTTTATTTTTTTATTTGATTGTTTAATTTAAAT	chr4
2524803	2524778	2524849	72	GAGAAATTAAATATTAATTAAATTTCAAAAAAAATCGATTTTTTTTGAAATTTAATTAATATTTAATTTCTC	chr4
2524824	2524778	2524849	72	GAGAAATTAAATATTAATTAAATTTCAAAAAAAATCGATTTTTTTTGAAATTTAATTAATATTTAATTTCTC	chr4
1898399	1898387	1898466	80	AAAAAAAAACAACAGAATTAAATAAAAAATTTAATATAGATCTATATTAAATTTTTTATTTAATTCTGTTGTTTTTTTTT	chr5

## Sheet: WT1, WT2, KO
x	start	end	width	seq	chromosome
1633981	1633937	1633988	52	TAAAATTCTAATTAAAATTAAAATGGAAATTTTAATTTTAATTAGAATTTTA	chr1
2831383	2831355	2831424	70	TTTTTAATTTTTTATTTTTAATTTAAATGAAAAATTTTTTTCATTTAAATTAAAAATAAAAAATTAAAAA	chr2
3200390	3200362	3200431	70	TTTTTAATTTTTTATTTTTAATTTAAATGAAAAAAATTTTTCATTTAAATTAAAAATAAAAAATTAAAAA	chr2
3200403	3200362	3200431	70	TTTTTAATTTTTTATTTTTAATTTAAATGAAAAAAATTTTTCATTTAAATTAAAAATAAAAAATTAAAAA	chr2
8101959	8101942	8102019	78	TTTTTTTTATTTAATATCTTTTAAATTTTTATTCATTACGTAATGAATAAAAATTTAAAAGATATTAAATAAAAAAAA	chr2
8101986	8101942	8102019	78	TTTTTTTTATTTAATATCTTTTAAATTTTTATTCATTACGTAATGAATAAAAATTTAAAAGATATTAAATAAAAAAAA	chr2
8102002	8101942	8102019	78	TTTTTTTTATTTAATATCTTTTAAATTTTTATTCATTACGTAATGAATAAAAATTTAAAAGATATTAAATAAAAAAAA	chr2
5720793	5720779	5720826	48	AAAAAAAAAAATAACAATTAATTTTTTTTAATTGTTATTTTTTTTTTT	chr3
76958	76898	76974	77	ATTTAAATTAAACAATCAAATAAAAAAATAAAAAAATAGTATTTTTTTATTTTTTTATTTGATTGTTTAATTTAAAT	chr4
2524803	2524778	2524849	72	GAGAAATTAAATATTAATTAAATTTCAAAAAAAATCGATTTTTTTTGAAATTTAATTAATATTTAATTTCTC	chr4
2524824	2524778	2524849	72	GAGAAATTAAATATTAATTAAATTTCAAAAAAAATCGATTTTTTTTGAAATTTAATTAATATTTAATTTCTC	chr4
1898399	1898387	1898466	80	AAAAAAAAACAACAGAATTAAATAAAAAATTTAATATAGATCTATATTAAATTTTTTATTTAATTCTGTTGTTTTTTTTT	chr5

## Sheet: WT1, WT3, KO
x	start	end	width	seq	chromosome
2831383	2831355	2831424	70	TTTTTAATTTTTTATTTTTAATTTAAATGAAAAATTTTTTTCATTTAAATTAAAAATAAAAAATTAAAAA	chr2
3200390	3200362	3200431	70	TTTTTAATTTTTTATTTTTAATTTAAATGAAAAAAATTTTTCATTTAAATTAAAAATAAAAAATTAAAAA	chr2
3200403	3200362	3200431	70	TTTTTAATTTTTTATTTTTAATTTAAATGAAAAAAATTTTTCATTTAAATTAAAAATAAAAAATTAAAAA	chr2
8101959	8101942	8102019	78	TTTTTTTTATTTAATATCTTTTAAATTTTTATTCATTACGTAATGAATAAAAATTTAAAAGATATTAAATAAAAAAAA	chr2
8101986	8101942	8102019	78	TTTTTTTTATTTAATATCTTTTAAATTTTTATTCATTACGTAATGAATAAAAATTTAAAAGATATTAAATAAAAAAAA	chr2
8102002	8101942	8102019	78	TTTTTTTTATTTAATATCTTTTAAATTTTTATTCATTACGTAATGAATAAAAATTTAAAAGATATTAAATAAAAAAAA	chr2
4545189	4545139	4545194	56	ATTTTGAAAAAAAAAAAAAAAGTCAACTGTTTCATTTTTTTTTTTTTTTTCAAAAT	chr3
5720793	5720779	5720826	48	AAAAAAAAAAATAACAATTAATTTTTTTTAATTGTTATTTTTTTTTTT	chr3
76958	76898	76974	77	ATTTAAATTAAACAATCAAATAAAAAAATAAAAAAATAGTATTTTTTTATTTTTTTATTTGATTGTTTAATTTAAAT	chr4
2524803	2524778	2524849	72	GAGAAATTAAATATTAATTAAATTTCAAAAAAAATCGATTTTTTTTGAAATTTAATTAATATTTAATTTCTC	chr4
2524824	2524778	2524849	72	GAGAAATTAAATATTAATTAAATTTCAAAAAAAATCGATTTTTTTTGAAATTTAATTAATATTTAATTTCTC	chr4
1898399	1898387	1898466	80	AAAAAAAAACAACAGAATTAAATAAAAAATTTAATATAGATCTATATTAAATTTTTTATTTAATTCTGTTGTTTTTTTTT	chr5
617176	617144	617187	44	AAAAAAAAATTCTTAAAAAAAAATTTTTTTAAGAATTTTTTTTT	chr6

## Sheet: WT2, WT3, KO
x	start	end	width	seq	chromosome
1633944	1633937	1633988	52	TAAAATTCTAATTAAAATTAAAATGGAAATTTTAATTTTAATTAGAATTTTA	chr1
4234114	4234073	4234133	61	ATAATTAATTTTTAATAATGTTAATATAAATTTTATATTAACATTATTAAAAATTAATTAT	chr1
2629532	2629479	2629542	64	TTTTTTTTTTGATTTTTTATTATTTTTTTCATTAAAAAAAAATGATAAAAAATCAAAAAAAAAA	chr2
2831383	2831355	2831424	70	TTTTTAATTTTTTATTTTTAATTTAAATGAAAAATTTTTTTCATTTAAATTAAAAATAAAAAATTAAAAA	chr2
3200390	3200362	3200431	70	TTTTTAATTTTTTATTTTTAATTTAAATGAAAAAAATTTTTCATTTAAATTAAAAATAAAAAATTAAAAA	chr2
3200403	3200362	3200431	70	TTTTTAATTTTTTATTTTTAATTTAAATGAAAAAAATTTTTCATTTAAATTAAAAATAAAAAATTAAAAA	chr2
5694134	5694103	5694147	45	TTTTTTTATTATTCTTTTTTTAAAAAAAAAAGAATAATAAAAAAA	chr2
8101959	8101942	8102019	78	TTTTTTTTATTTAATATCTTTTAAATTTTTATTCATTACGTAATGAATAAAAATTTAAAAGATATTAAATAAAAAAAA	chr2
8101975	8101942	8102019	78	TTTTTTTTATTTAATATCTTTTAAATTTTTATTCATTACGTAATGAATAAAAATTTAAAAGATATTAAATAAAAAAAA	chr2
8101986	8101942	8102019	78	TTTTTTTTATTTAATATCTTTTAAATTTTTATTCATTACGTAATGAATAAAAATTTAAAAGATATTAAATAAAAAAAA	chr2
8102002	8101942	8102019	78	TTTTTTTTATTTAATATCTTTTAAATTTTTATTCATTACGTAATGAATAAAAATTTAAAAGATATTAAATAAAAAAAA	chr2
252226	252198	252280	83	AAAAAAAAAAAAAATAATAAAAATTTAACACAACAAATCTGTTTTTTTTGTTGTGTTAAATTTTTATTATTTTTTTTTTTTTT	chr3
5720793	5720779	5720826	48	AAAAAAAAAAATAACAATTAATTTTTTTTAATTGTTATTTTTTTTTTT	chr3
6220024	6219978	6220046	69	AAAAAAAAAAAAAAAAAAAATAGAATTGATTTGCAGCAAATCAATTCTATTTTTTTTTTTTTTTTTTTT	chr3
76910	76898	76974	77	ATTTAAATTAAACAATCAAATAAAAAAATAAAAAAATAGTATTTTTTTATTTTTTTATTTGATTGTTTAATTTAAAT	chr4
76914	76898	76974	77	ATTTAAATTAAACAATCAAATAAAAAAATAAAAAAATAGTATTTTTTTATTTTTTTATTTGATTGTTTAATTTAAAT	chr4
76958	76898	76974	77	ATTTAAATTAAACAATCAAATAAAAAAATAAAAAAATAGTATTTTTTTATTTTTTTATTTGATTGTTTAATTTAAAT	chr4
2524803	2524778	2524849	72	GAGAAATTAAATATTAATTAAATTTCAAAAAAAATCGATTTTTTTTGAAATTTAATTAATATTTAATTTCTC	chr4
2524824	2524778	2524849	72	GAGAAATTAAATATTAATTAAATTTCAAAAAAAATCGATTTTTTTTGAAATTTAATTAATATTTAATTTCTC	chr4
1898399	1898387	1898466	80	AAAAAAAAACAACAGAATTAAATAAAAAATTTAATATAGATCTATATTAAATTTTTTATTTAATTCTGTTGTTTTTTTTT	chr5
4652685	4652662	4652740	79	AAAAAAAAAAAAAAACATATATAGATAAAAATAAATCTTTAAAATTTATTTTTATCTATATATGTTTTTTTTTTTTTTT	chr5

## Sheet: WT1, WT2
x	start	end	width	seq	chromosome
1633981	1633937	1633988	52	TAAAATTCTAATTAAAATTAAAATGGAAATTTTAATTTTAATTAGAATTTTA	chr1
493889	493870	493923	54	AAAAAAAAAAAAACATAATCATAAATTTATTTATGATTATGTTTTTTTTTTTTT	chr2
2831383	2831355	2831424	70	TTTTTAATTTTTTATTTTTAATTTAAATGAAAAATTTTTTTCATTTAAATTAAAAATAAAAAATTAAAAA	chr2
3200390	3200362	3200431	70	TTTTTAATTTTTTATTTTTAATTTAAATGAAAAAAATTTTTCATTTAAATTAAAAATAAAAAATTAAAAA	chr2
3200403	3200362	3200431	70	TTTTTAATTTTTTATTTTTAATTTAAATGAAAAAAATTTTTCATTTAAATTAAAAATAAAAAATTAAAAA	chr2
8101959	8101942	8102019	78	TTTTTTTTATTTAATATCTTTTAAATTTTTATTCATTACGTAATGAATAAAAATTTAAAAGATATTAAATAAAAAAAA	chr2
8101986	8101942	8102019	78	TTTTTTTTATTTAATATCTTTTAAATTTTTATTCATTACGTAATGAATAAAAATTTAAAAGATATTAAATAAAAAAAA	chr2
8102002	8101942	8102019	78	TTTTTTTTATTTAATATCTTTTAAATTTTTATTCATTACGTAATGAATAAAAATTTAAAAGATATTAAATAAAAAAAA	chr2
3792180	3792130	3792192	63	AAAAAAAAAATTCAAAAAACAAAACAATTACTGCAATTGTTTTGTTTTTTGAATTTTTTTTTT	chr3
5720793	5720779	5720826	48	AAAAAAAAAAATAACAATTAATTTTTTTTAATTGTTATTTTTTTTTTT	chr3
5920588	5920579	5920633	55	ATTTAAAAAGCATATAAATTTATATGTTGCATATAAATTTATATGCTTTTTAAAT	chr3
5920623	5920579	5920633	55	ATTTAAAAAGCATATAAATTTATATGTTGCATATAAATTTATATGCTTTTTAAAT	chr3
76958	76898	76974	77	ATTTAAATTAAACAATCAAATAAAAAAATAAAAAAATAGTATTTTTTTATTTTTTTATTTGATTGTTTAATTTAAAT	chr4
2524803	2524778	2524849	72	GAGAAATTAAATATTAATTAAATTTCAAAAAAAATCGATTTTTTTTGAAATTTAATTAATATTTAATTTCTC	chr4
2524824	2524778	2524849	72	GAGAAATTAAATATTAATTAAATTTCAAAAAAAATCGATTTTTTTTGAAATTTAATTAATATTTAATTTCTC	chr4
1898399	1898387	1898466	80	AAAAAAAAACAACAGAATTAAATAAAAAATTTAATATAGATCTATATTAAATTTTTTATTTAATTCTGTTGTTTTTTTTT	chr5

## Sheet: WT1, WT3
x	start	end	width	seq	chromosome
1158869	1158847	1158909	63	AAAAAGAAAAAAAAAAAAAAAAGAAAACTATTTACTTTTTCTTTTTTTTTTTTTTTTTTTTTT	chr2
2831383	2831355	2831424	70	TTTTTAATTTTTTATTTTTAATTTAAATGAAAAATTTTTTTCATTTAAATTAAAAATAAAAAATTAAAAA	chr2
3200390	3200362	3200431	70	TTTTTAATTTTTTATTTTTAATTTAAATGAAAAAAATTTTTCATTTAAATTAAAAATAAAAAATTAAAAA	chr2
3200403	3200362	3200431	70	TTTTTAATTTTTTATTTTTAATTTAAATGAAAAAAATTTTTCATTTAAATTAAAAATAAAAAATTAAAAA	chr2
8101959	8101942	8102019	78	TTTTTTTTATTTAATATCTTTTAAATTTTTATTCATTACGTAATGAATAAAAATTTAAAAGATATTAAATAAAAAAAA	chr2
8101986	8101942	8102019	78	TTTTTTTTATTTAATATCTTTTAAATTTTTATTCATTACGTAATGAATAAAAATTTAAAAGATATTAAATAAAAAAAA	chr2
8102002	8101942	8102019	78	TTTTTTTTATTTAATATCTTTTAAATTTTTATTCATTACGTAATGAATAAAAATTTAAAAGATATTAAATAAAAAAAA	chr2
4545189	4545139	4545194	56	ATTTTGAAAAAAAAAAAAAAAGTCAACTGTTTCATTTTTTTTTTTTTTTTCAAAAT	chr3
5720793	5720779	5720826	48	AAAAAAAAAAATAACAATTAATTTTTTTTAATTGTTATTTTTTTTTTT	chr3
76958	76898	76974	77	ATTTAAATTAAACAATCAAATAAAAAAATAAAAAAATAGTATTTTTTTATTTTTTTATTTGATTGTTTAATTTAAAT	chr4
2524803	2524778	2524849	72	GAGAAATTAAATATTAATTAAATTTCAAAAAAAATCGATTTTTTTTGAAATTTAATTAATATTTAATTTCTC	chr4
2524824	2524778	2524849	72	GAGAAATTAAATATTAATTAAATTTCAAAAAAAATCGATTTTTTTTGAAATTTAATTAATATTTAATTTCTC	chr4
867063	867047	867092	46	AAAAAAAAAAAAAAAAGATTAACAAATATCTTTTTTTTTTTTTTTT	chr5
1898399	1898387	1898466	80	AAAAAAAAACAACAGAATTAAATAAAAAATTTAATATAGATCTATATTAAATTTTTTATTTAATTCTGTTGTTTTTTTTT	chr5
617176	617144	617187	44	AAAAAAAAATTCTTAAAAAAAAATTTTTTTAAGAATTTTTTTTT	chr6
1843096	1843048	1843120	73	TAACTATTTGTAAAATAAACTTTTCAAATAAATTAAAATTATTTATTTGAAAAGTTTATTTTACAAATAGTTA	chr6
1843101	1843048	1843120	73	TAACTATTTGTAAAATAAACTTTTCAAATAAATTAAAATTATTTATTTGAAAAGTTTATTTTACAAATAGTTA	chr6

## Sheet: WT2, WT3
x	start	end	width	seq	chromosome
1633944	1633937	1633988	52	TAAAATTCTAATTAAAATTAAAATGGAAATTTTAATTTTAATTAGAATTTTA	chr1
4234114	4234073	4234133	61	ATAATTAATTTTTAATAATGTTAATATAAATTTTATATTAACATTATTAAAAATTAATTAT	chr1
2629532	2629479	2629542	64	TTTTTTTTTTGATTTTTTATTATTTTTTTCATTAAAAAAAAATGATAAAAAATCAAAAAAAAAA	chr2
2831383	2831355	2831424	70	TTTTTAATTTTTTATTTTTAATTTAAATGAAAAATTTTTTTCATTTAAATTAAAAATAAAAAATTAAAAA	chr2
2831396	2831355	2831424	70	TTTTTAATTTTTTATTTTTAATTTAAATGAAAAATTTTTTTCATTTAAATTAAAAATAAAAAATTAAAAA	chr2
3200390	3200362	3200431	70	TTTTTAATTTTTTATTTTTAATTTAAATGAAAAAAATTTTTCATTTAAATTAAAAATAAAAAATTAAAAA	chr2
3200403	3200362	3200431	70	TTTTTAATTTTTTATTTTTAATTTAAATGAAAAAAATTTTTCATTTAAATTAAAAATAAAAAATTAAAAA	chr2
5694134	5694103	5694147	45	TTTTTTTATTATTCTTTTTTTAAAAAAAAAAGAATAATAAAAAAA	chr2
5733622	5733583	5733642	60	AAAAAAAAATAAATTATTCAGGTTTATCAGAAAAAAAACCTGAATAATTTATTTTTTTTT	chr2
8101959	8101942	8102019	78	TTTTTTTTATTTAATATCTTTTAAATTTTTATTCATTACGTAATGAATAAAAATTTAAAAGATATTAAATAAAAAAAA	chr2
8101975	8101942	8102019	78	TTTTTTTTATTTAATATCTTTTAAATTTTTATTCATTACGTAATGAATAAAAATTTAAAAGATATTAAATAAAAAAAA	chr2
8101986	8101942	8102019	78	TTTTTTTTATTTAATATCTTTTAAATTTTTATTCATTACGTAATGAATAAAAATTTAAAAGATATTAAATAAAAAAAA	chr2
8102002	8101942	8102019	78	TTTTTTTTATTTAATATCTTTTAAATTTTTATTCATTACGTAATGAATAAAAATTTAAAAGATATTAAATAAAAAAAA	chr2
252226	252198	252280	83	AAAAAAAAAAAAAATAATAAAAATTTAACACAACAAATCTGTTTTTTTTGTTGTGTTAAATTTTTATTATTTTTTTTTTTTTT	chr3
252228	252198	252280	83	AAAAAAAAAAAAAATAATAAAAATTTAACACAACAAATCTGTTTTTTTTGTTGTGTTAAATTTTTATTATTTTTTTTTTTTTT	chr3
5720793	5720779	5720826	48	AAAAAAAAAAATAACAATTAATTTTTTTTAATTGTTATTTTTTTTTTT	chr3
5920589	5920579	5920633	55	ATTTAAAAAGCATATAAATTTATATGTTGCATATAAATTTATATGCTTTTTAAAT	chr3
6220024	6219978	6220046	69	AAAAAAAAAAAAAAAAAAAATAGAATTGATTTGCAGCAAATCAATTCTATTTTTTTTTTTTTTTTTTTT	chr3
76910	76898	76974	77	ATTTAAATTAAACAATCAAATAAAAAAATAAAAAAATAGTATTTTTTTATTTTTTTATTTGATTGTTTAATTTAAAT	chr4
76914	76898	76974	77	ATTTAAATTAAACAATCAAATAAAAAAATAAAAAAATAGTATTTTTTTATTTTTTTATTTGATTGTTTAATTTAAAT	chr4
76958	76898	76974	77	ATTTAAATTAAACAATCAAATAAAAAAATAAAAAAATAGTATTTTTTTATTTTTTTATTTGATTGTTTAATTTAAAT	chr4
76962	76898	76974	77	ATTTAAATTAAACAATCAAATAAAAAAATAAAAAAATAGTATTTTTTTATTTTTTTATTTGATTGTTTAATTTAAAT	chr4
2524803	2524778	2524849	72	GAGAAATTAAATATTAATTAAATTTCAAAAAAAATCGATTTTTTTTGAAATTTAATTAATATTTAATTTCTC	chr4
2524824	2524778	2524849	72	GAGAAATTAAATATTAATTAAATTTCAAAAAAAATCGATTTTTTTTGAAATTTAATTAATATTTAATTTCTC	chr4
3129198	3129139	3129205	67	AATATTCCTAAAAAATTTTAAAATAAATAATAATCATTTATTTATTTTAAAATTTTTTAGGAATATT	chr4
3129199	3129139	3129205	67	AATATTCCTAAAAAATTTTAAAATAAATAATAATCATTTATTTATTTTAAAATTTTTTAGGAATATT	chr4
1898399	1898387	1898466	80	AAAAAAAAACAACAGAATTAAATAAAAAATTTAATATAGATCTATATTAAATTTTTTATTTAATTCTGTTGTTTTTTTTT	chr5
2205553	2205525	2205567	43	AAAAAAAAAAAAATGAAAAAAAGTTTTTCATTTTTTTTTTTTT	chr5
4652685	4652662	4652740	79	AAAAAAAAAAAAAAACATATATAGATAAAAATAAATCTTTAAAATTTATTTTTATCTATATATGTTTTTTTTTTTTTTT	chr5

## Sheet: WT1, KO
x	start	end	width	seq	chromosome
1633944	1633937	1633988	52	TAAAATTCTAATTAAAATTAAAATGGAAATTTTAATTTTAATTAGAATTTTA	chr1
1633981	1633937	1633988	52	TAAAATTCTAATTAAAATTAAAATGGAAATTTTAATTTTAATTAGAATTTTA	chr1
3783605	3783584	3783631	48	AAAAAAATGAAAAAAAAAAAACGAAAGTTTTTTTTTTTTTATTTTTTT	chr1
4234114	4234073	4234133	61	ATAATTAATTTTTAATAATGTTAATATAAATTTTATATTAACATTATTAAAAATTAATTAT	chr1
2629532	2629479	2629542	64	TTTTTTTTTTGATTTTTTATTATTTTTTTCATTAAAAAAAAATGATAAAAAATCAAAAAAAAAA	chr2
2831383	2831355	2831424	70	TTTTTAATTTTTTATTTTTAATTTAAATGAAAAATTTTTTTCATTTAAATTAAAAATAAAAAATTAAAAA	chr2
3200390	3200362	3200431	70	TTTTTAATTTTTTATTTTTAATTTAAATGAAAAAAATTTTTCATTTAAATTAAAAATAAAAAATTAAAAA	chr2
3200403	3200362	3200431	70	TTTTTAATTTTTTATTTTTAATTTAAATGAAAAAAATTTTTCATTTAAATTAAAAATAAAAAATTAAAAA	chr2
5673247	5673209	5673260	52	TATATTTGAATTTCAAAATTTATACAAATATAAATTTTGAAATTCAAATGTG	chr2
5694134	5694103	5694147	45	TTTTTTTATTATTCTTTTTTTAAAAAAAAAAGAATAATAAAAAAA	chr2
8101959	8101942	8102019	78	TTTTTTTTATTTAATATCTTTTAAATTTTTATTCATTACGTAATGAATAAAAATTTAAAAGATATTAAATAAAAAAAA	chr2
8101975	8101942	8102019	78	TTTTTTTTATTTAATATCTTTTAAATTTTTATTCATTACGTAATGAATAAAAATTTAAAAGATATTAAATAAAAAAAA	chr2
8101986	8101942	8102019	78	TTTTTTTTATTTAATATCTTTTAAATTTTTATTCATTACGTAATGAATAAAAATTTAAAAGATATTAAATAAAAAAAA	chr2
8102002	8101942	8102019	78	TTTTTTTTATTTAATATCTTTTAAATTTTTATTCATTACGTAATGAATAAAAATTTAAAAGATATTAAATAAAAAAAA	chr2
252226	252198	252280	83	AAAAAAAAAAAAAATAATAAAAATTTAACACAACAAATCTGTTTTTTTTGTTGTGTTAAATTTTTATTATTTTTTTTTTTTTT	chr3
252252	252198	252280	83	AAAAAAAAAAAAAATAATAAAAATTTAACACAACAAATCTGTTTTTTTTGTTGTGTTAAATTTTTATTATTTTTTTTTTTTTT	chr3
288793	288712	288838	127	AAAAAAAAAAAAAATAGTATAAAAATTAAAAAATAATAAAAAAAAGAATAAAAAAATAATAAAAATAGTTATTTTTTTATTCTTTTTTTTATTATTTTTTAATTTTTATACTATTTTTTTTTTTTTT	chr3
1840041	1839993	1840045	53	TTTTGAAAAAAAAAAAAAAATATTTTCATTTTATTTTTTTTTTTTTTTCAAAA	chr3
1950285	1950268	1950341	74	TTTTTTTTTTTTGATTTCAAGAAGTAATTTGATTATAAACAGTCAAATTACTTCTTGAAATCAAAAAAAAAAAA	chr3
4516452	4516436	4516481	46	AAAAAAAAAAAAAAAAGTTTAATATTAAACTTTTTTTTTTTTTTTT	chr3
5720793	5720779	5720826	48	AAAAAAAAAAATAACAATTAATTTTTTTTAATTGTTATTTTTTTTTTT	chr3
6220024	6219978	6220046	69	AAAAAAAAAAAAAAAAAAAATAGAATTGATTTGCAGCAAATCAATTCTATTTTTTTTTTTTTTTTTTTT	chr3
76910	76898	76974	77	ATTTAAATTAAACAATCAAATAAAAAAATAAAAAAATAGTATTTTTTTATTTTTTTATTTGATTGTTTAATTTAAAT	chr4
76914	76898	76974	77	ATTTAAATTAAACAATCAAATAAAAAAATAAAAAAATAGTATTTTTTTATTTTTTTATTTGATTGTTTAATTTAAAT	chr4
76958	76898	76974	77	ATTTAAATTAAACAATCAAATAAAAAAATAAAAAAATAGTATTTTTTTATTTTTTTATTTGATTGTTTAATTTAAAT	chr4
2524803	2524778	2524849	72	GAGAAATTAAATATTAATTAAATTTCAAAAAAAATCGATTTTTTTTGAAATTTAATTAATATTTAATTTCTC	chr4
2524824	2524778	2524849	72	GAGAAATTAAATATTAATTAAATTTCAAAAAAAATCGATTTTTTTTGAAATTTAATTAATATTTAATTTCTC	chr4
1898399	1898387	1898466	80	AAAAAAAAACAACAGAATTAAATAAAAAATTTAATATAGATCTATATTAAATTTTTTATTTAATTCTGTTGTTTTTTTTT	chr5
1898401	1898387	1898466	80	AAAAAAAAACAACAGAATTAAATAAAAAATTTAATATAGATCTATATTAAATTTTTTATTTAATTCTGTTGTTTTTTTTT	chr5
2205539	2205525	2205567	43	AAAAAAAAAAAAATGAAAAAAAGTTTTTCATTTTTTTTTTTTT	chr5
4652685	4652662	4652740	79	AAAAAAAAAAAAAAACATATATAGATAAAAATAAATCTTTAAAATTTATTTTTATCTATATATGTTTTTTTTTTTTTTT	chr5
4652717	4652662	4652740	79	AAAAAAAAAAAAAAACATATATAGATAAAAATAAATCTTTAAAATTTATTTTTATCTATATATGTTTTTTTTTTTTTTT	chr5

## Sheet: WT2, KO
x	start	end	width	seq	chromosome
1633981	1633937	1633988	52	TAAAATTCTAATTAAAATTAAAATGGAAATTTTAATTTTAATTAGAATTTTA	chr1
2831383	2831355	2831424	70	TTTTTAATTTTTTATTTTTAATTTAAATGAAAAATTTTTTTCATTTAAATTAAAAATAAAAAATTAAAAA	chr2
3200390	3200362	3200431	70	TTTTTAATTTTTTATTTTTAATTTAAATGAAAAAAATTTTTCATTTAAATTAAAAATAAAAAATTAAAAA	chr2
3200403	3200362	3200431	70	TTTTTAATTTTTTATTTTTAATTTAAATGAAAAAAATTTTTCATTTAAATTAAAAATAAAAAATTAAAAA	chr2
8101959	8101942	8102019	78	TTTTTTTTATTTAATATCTTTTAAATTTTTATTCATTACGTAATGAATAAAAATTTAAAAGATATTAAATAAAAAAAA	chr2
8101986	8101942	8102019	78	TTTTTTTTATTTAATATCTTTTAAATTTTTATTCATTACGTAATGAATAAAAATTTAAAAGATATTAAATAAAAAAAA	chr2
8102002	8101942	8102019	78	TTTTTTTTATTTAATATCTTTTAAATTTTTATTCATTACGTAATGAATAAAAATTTAAAAGATATTAAATAAAAAAAA	chr2
4545189	4545139	4545194	56	ATTTTGAAAAAAAAAAAAAAAGTCAACTGTTTCATTTTTTTTTTTTTTTTCAAAAT	chr3
5720793	5720779	5720826	48	AAAAAAAAAAATAACAATTAATTTTTTTTAATTGTTATTTTTTTTTTT	chr3
76958	76898	76974	77	ATTTAAATTAAACAATCAAATAAAAAAATAAAAAAATAGTATTTTTTTATTTTTTTATTTGATTGTTTAATTTAAAT	chr4
2524803	2524778	2524849	72	GAGAAATTAAATATTAATTAAATTTCAAAAAAAATCGATTTTTTTTGAAATTTAATTAATATTTAATTTCTC	chr4
2524824	2524778	2524849	72	GAGAAATTAAATATTAATTAAATTTCAAAAAAAATCGATTTTTTTTGAAATTTAATTAATATTTAATTTCTC	chr4
2524847	2524778	2524849	72	GAGAAATTAAATATTAATTAAATTTCAAAAAAAATCGATTTTTTTTGAAATTTAATTAATATTTAATTTCTC	chr4
5418388	5418376	5418419	44	TTTTTTTTATTACAAATAATAATTATTATTTGTAATAAAAAAAA	chr4
1898399	1898387	1898466	80	AAAAAAAAACAACAGAATTAAATAAAAAATTTAATATAGATCTATATTAAATTTTTTATTTAATTCTGTTGTTTTTTTTT	chr5
617176	617144	617187	44	AAAAAAAAATTCTTAAAAAAAAATTTTTTTAAGAATTTTTTTTT	chr6

[truncated: 1 more sheets: WT3, KO]
